# Supplementary material for: A gene toolbox for monitoring autophagy transcription
Source: Cell Death Dis. 2021 Nov 2;12(11):1044. doi: 10.1038/s41419-021-04121-9 (PMC8563709; doi:10.1038/s41419-021-04121-9)
Supplement: Supplementary file 1 — Table 1 [file 41419_2021_4121_MOESM1_ESM.xlsx]

## Sheet: mTOR and upstream pathways
Table: The 646 genes of the list belong to 6 main categories: mTOR and upstream pathways (135 genes), Autophagy core (197 genes), Autophagic regulators (68 genes), Mitophagy (80 genes), Docking and fusion (22 genes), Lysosome (162 genes) and Lysosome-related genes (34 genes) (refer to Figure 1).
Genes, that are listed more than once, are marked with the red color
Official Gene symbol	Alias (optional)	Biological Function	Description	Refs
LAMTOR1		mTOR regulators	late endosomal/lysosomal adaptor, MAPK and MTOR activator 1	Trends Cell Biol. 2014 Jul;24(7):400-6. Regulation of mTORC1 by amino acids. Bar-Peled L, Sabatini DM.
LAMTOR2		mTOR regulators	late endosomal/lysosomal adaptor, MAPK and MTOR activator 2	Trends Cell Biol. 2014 Jul;24(7):400-6. Regulation of mTORC1 by amino acids. Bar-Peled L, Sabatini DM.
LAMTOR3		mTOR regulators	late endosomal/lysosomal adaptor, MAPK and MTOR activator 3	Trends Cell Biol. 2014 Jul;24(7):400-6. Regulation of mTORC1 by amino acids. Bar-Peled L, Sabatini DM.
LAMTOR4		mTOR regulators	late endosomal/lysosomal adaptor, MAPK and MTOR activator 4	Trends Cell Biol. 2014 Jul;24(7):400-6. Regulation of mTORC1 by amino acids. Bar-Peled L, Sabatini DM.
LAMTOR5		mTOR regulators	late endosomal/lysosomal adaptor, MAPK and MTOR activator 5	Trends Cell Biol. 2014 Jul;24(7):400-6. Regulation of mTORC1 by amino acids. Bar-Peled L, Sabatini DM.
FLCN		mTOR regulators	folliculin	Trends Cell Biol. 2014 Jul;24(7):400-6. Regulation of mTORC1 by amino acids. Bar-Peled L, Sabatini DM.
FNIP1		mTOR regulators	folliculin interacting protein 1	Trends Cell Biol. 2014 Jul;24(7):400-6. Regulation of mTORC1 by amino acids. Bar-Peled L, Sabatini DM.
FNIP2		mTOR regulators	Folliculin Interacting Protein 2	Nat Rev Mol Cell Biol. 2020 Apr;21(4):183-203. mTOR at the nexus of nutrition, growth, ageing and disease. Liu GY, Sabatini DM5..
MIOS		mTOR regulators	missing oocyte, meiosis regulator, homolog (Drosophila)	Trends Cell Biol. 2014 Jul;24(7):400-6. Regulation of mTORC1 by amino acids. Bar-Peled L, Sabatini DM.
SEH1L		mTOR regulators	SEH1-like (S. cerevisiae)	Trends Cell Biol. 2014 Jul;24(7):400-6. Regulation of mTORC1 by amino acids. Bar-Peled L, Sabatini DM.
WDR24		mTOR regulators	WD repeat domain 24	Trends Cell Biol. 2014 Jul;24(7):400-6. Regulation of mTORC1 by amino acids. Bar-Peled L, Sabatini DM.
WDR59		mTOR regulators	WD repeat domain 59	Trends Cell Biol. 2014 Jul;24(7):400-6. Regulation of mTORC1 by amino acids. Bar-Peled L, Sabatini DM.
SEC13		mTOR regulators	SEC13 homolog (S. cerevisiae)	Trends Cell Biol. 2014 Jul;24(7):400-6. Regulation of mTORC1 by amino acids. Bar-Peled L, Sabatini DM.
RHEB		mTOR regulators	Ras homolog enriched in brain	Trends Cell Biol. 2014 Jul;24(7):400-6. Regulation of mTORC1 by amino acids. Bar-Peled L, Sabatini DM.
NPC1		mTOR regulators	Niemann-Pick disease, type C1	Science. 2017 Mar 24;355(6331):1306-1311. Lysosomal cholesterol activates mTORC1 via an SLC38A9-Niemann-Pick C1 signaling complex. Castellano BM, Thelen AM, Moldavski O, Feltes M, van der Welle RE, Mydock-McGrane L, Jiang X, van Eijkeren RJ, Davis OB, Louie SM, Perera RM, Covey DF, Nomura DK, Ory DS, Zoncu R.
SLC38A9		mTOR regulators	solute carrier family 38, member 9	Science. 2017 Mar 24;355(6331):1306-1311. Lysosomal cholesterol activates mTORC1 via an SLC38A9-Niemann-Pick C1 signaling complex. Castellano BM, Thelen AM, Moldavski O, Feltes M, van der Welle RE, Mydock-McGrane L, Jiang X, van Eijkeren RJ, Davis OB, Louie SM, Perera RM, Covey DF, Nomura DK, Ory DS, Zoncu R.
NPC2		mTOR regulators	Niemann-Pick disease, type C2	Proc Natl Acad Sci U S A. 2010 Mar 9;107(10):4764-9. Cholesterol trafficking is required for mTOR activation in endothelial cells. Xu J, Dang Y, Ren YR, Liu JO.
BTRC		mTOR regulators	beta-transducin repeat containing E3 ubiquitin protein ligase	Mol Cell. 2011 Oct 21;44(2):304-16. DEPTOR, an mTOR inhibitor, is a physiological substrate of SCF(βTrCP) E3 ubiquitin ligase and regulates survival and autophagy. Zhao Y, Xiong X, Sun Y.
SESN2	sestrin 2	mTOR regulators	sestrin 2	Cell Death Differ. 2013 Apr;20(4):611-9. Sestrin2 integrates Akt and mTOR signaling to protect cells against energetic stress-induced death. Ben-Sahra I, Dirat B, Laurent K, Puissant A, Auberger P, Budanov A, Tanti JF, Bost F.
SESN1	sestrin 1	mTOR regulators	sestrin 1	Cell. 2008 Aug 8;134(3):451-60. p53 target genes sestrin1 and sestrin2 connect genotoxic stress and mTOR signaling. Budanov AV, Karin M.
SESN3	sestrin 3	mTOR regulators	sestrin 3	Dev Cell. 2010 Apr 20;18(4):592-604. FoxOs inhibit mTORC1 and activate Akt by inducing the expression of Sestrin3 and Rictor. Chen CC, Jeon SM, Bhaskar PT, Nogueira V, Sundararajan D, Tonic I, Park Y, Hay N.
KIAA1524	CIP2A	mTOR regulators	KIAA1524	J Cell Biol. 2014 Mar 3;204(5):713-27. CIP2A oncoprotein controls cell growth and autophagy through mTORC1 activation. Puustinen P, Rytter A, Mortensen M, Kohonen P, Moreira JM, Jäättelä M.
PPP2CA	PP2A	mTOR regulators	protein phosphatase 2, catalytic subunit, alpha isozyme	Crit Rev Biochem Mol Biol. 2016 May-Jun;51(3):162-84. PP2A as a master regulator of the cell cycle. Wlodarchak N, Xing Y.
RRAGA		mTOR regulators	Ras-related GTP binding A	Nat Rev Mol Cell Biol. 2014 Mar;15(3):155-62. Making new contacts: the mTOR network in metabolism and signalling crosstalk. Shimobayashi M, Hall MN
RRAGC		mTOR regulators	Ras-related GTP binding C	Nat Rev Mol Cell Biol. 2014 Mar;15(3):155-62. Making new contacts: the mTOR network in metabolism and signalling crosstalk. Shimobayashi M, Hall MN
RRAGD		mTOR regulators	Ras-related GTP binding D	Nat Rev Mol Cell Biol. 2014 Mar;15(3):155-62. Making new contacts: the mTOR network in metabolism and signalling crosstalk. Shimobayashi M, Hall MN
RRAGB		mTOR regulators	Ras-related GTP binding B	Nat Rev Mol Cell Biol. 2014 Mar;15(3):155-62. Making new contacts: the mTOR network in metabolism and signalling crosstalk. Shimobayashi M, Hall MN
TSC2		mTOR regulators	tuberous sclerosis 2	Trends Cell Biol. 2014 Jul;24(7):400-6. Regulation of mTORC1 by amino acids. Bar-Peled L, Sabatini DM.
TSC1		mTOR regulators	tuberous sclerosis 1	Trends Cell Biol. 2014 Jul;24(7):400-6. Regulation of mTORC1 by amino acids. Bar-Peled L, Sabatini DM.
BMT2	SAMTOR	mTOR regulators	Base Methyltransferase Of 25S RRNA 2 Homolog	Science. 2017 Nov 10;358(6364):813-818. SAMTOR is an S-adenosylmethionine sensor for the mTORC1 pathway. Gu X, Orozco JM, Saxton RA, Condon KJ, Liu GY, Krawczyk PA, Scaria SM, Harper JW, Gygi SP, Sabatini DM6.
NPRL2		mTOR regulators	nitrogen permease regulator-like 2 (S. cerevisiae)	Nat Rev Mol Cell Biol. 2020 Apr;21(4):183-203. mTOR at the nexus of nutrition, growth, ageing and disease. Liu GY, Sabatini DM5.
NPRL3		mTOR regulators	nitrogen permease regulator-like 3 (S. cerevisiae)	Nat Rev Mol Cell Biol. 2020 Apr;21(4):183-203. mTOR at the nexus of nutrition, growth, ageing and disease. Liu GY, Sabatini DM5.
DEPDC5		mTOR regulators	DEP Domain Containing 5, GATOR1 Subcomplex Subunit	Nat Rev Mol Cell Biol. 2020 Apr;21(4):183-203. mTOR at the nexus of nutrition, growth, ageing and disease. Liu GY, Sabatini DM5.
KPTN		mTOR regulators	Kaptin, Actin Binding Protein	Nat Rev Mol Cell Biol. 2020 Apr;21(4):183-203. mTOR at the nexus of nutrition, growth, ageing and disease. Liu GY, Sabatini DM5.
ITFG2		mTOR regulators	Integrin Alpha FG-GAP Repeat Containing 2	Nat Rev Mol Cell Biol. 2020 Apr;21(4):183-203. mTOR at the nexus of nutrition, growth, ageing and disease. Liu GY, Sabatini DM5.
C12orf66		mTOR regulators	Chromosome 12 Open Reading Frame 66	Nat Rev Mol Cell Biol. 2020 Apr;21(4):183-203. mTOR at the nexus of nutrition, growth, ageing and disease. Liu GY, Sabatini DM5.
SZT2		mTOR regulators	SZT2 Subunit Of KICSTOR Complex	Nat Rev Mol Cell Biol. 2020 Apr;21(4):183-203. mTOR at the nexus of nutrition, growth, ageing and disease. Liu GY, Sabatini DM5.
CASTOR1		mTOR regulators	Cytosolic Arginine Sensor For MTORC1 Subunit 1	Nat Rev Mol Cell Biol. 2020 Apr;21(4):183-203. mTOR at the nexus of nutrition, growth, ageing and disease. Liu GY, Sabatini DM5..
CASTOR2		mTOR regulators	Cytosolic Arginine Sensor For MTORC1 Subunit 2	Nat Rev Mol Cell Biol. 2020 Apr;21(4):183-203. mTOR at the nexus of nutrition, growth, ageing and disease. Liu GY, Sabatini DM5..
LGALS8	GAL8	mTOR regulators	Galectin 8	Mol Cell. 2018 Apr 5;70(1):120-135.e8. Galectins Control mTOR in Response to Endomembrane Damage. Jia J, Abudu YP, Claude-Taupin A, Gu Y, Kumar S, Choi SW, Peters R, Mudd MH, Allers L, Salemi M, Phinney B, Johansen T, Deretic V.
ATP6V0E1	M9.2; ATP6H; Vma21; Vma21p; ATP6V0E	mTOR regulators	ATPase, H+ transporting, lysosomal 9kDa, V0 subunit e1	Hum Mol Genet. 2011 Oct 1;20(19):3852-66. Characterization of the CLEAR network reveals an integrated control of cellular clearance pathways. Palmieri M
ATP6V1D	VATD; VMA8; ATP6M	mTOR regulators	ATPase, H+ transporting, lysosomal 34kDa, V1 subunit D	Traffic. 2007 Dec;8(12):1676-86. Integral and associated lysosomal membrane proteins. Schröder B
ATP6V1G3	Vma10; ATP6G3	mTOR regulators	ATPase, H+ transporting, lysosomal 13kDa, V1 subunit G3	Sci Rep. 2015; 5: 14827. Mapping the H+ (V)-ATPase interactome: identification of proteins involved in trafficking, folding, assembly and phosphorylation Maria Merkulova, Teodor G. Păunescu, Anie Azroyan, Vladimir Marshansky, Sylvie Breton, and Dennis Browna.
ATP6V1C2	VMA5; ATP6C2	mTOR regulators	ATPase, H+ transporting, lysosomal 42kDa, V1 subunit C2	1) Hum Mol Genet. 2011 Oct 1;20(19):3852-66. Characterization of the CLEAR network reveals an integrated control of cellular clearance pathways. Palmieri M; 2) Traffic. 2007 Dec;8(12):1676-86. Integral and associated lysosomal membrane proteins. Schröder B.
ATP6V1B2	DOOD; HO57; VATB; VPP3; Vma2; ZLS2; ATP6B2; ATP6B1B2	mTOR regulators	ATPase, H+ transporting, lysosomal 56/58kDa, V1 subunit B2	1) Traffic. 2007 Dec;8(12):1676-86. Integral and associated lysosomal membrane proteins. Schröder B; 2) Cell Res. 2014 Nov;24(11):1370-3. De novo mutation in ATP6V1B2 impairs lysosome acidification and causes dominant deafness-onychodystrophy syndrome. Yuan Y
ATP6V0A1	ATP6N1, ATP6N1A, Stv1, VPP1, Vph1, a1	mTOR regulators	ATPase, H+ transporting, lysosomal V0 subunit a1	Sci Rep. 2015; 5: 14827. Mapping the H+ (V)-ATPase interactome: identification of proteins involved in trafficking, folding, assembly and phosphorylation Maria Merkulova, Teodor G. Păunescu, Anie Azroyan, Vladimir Marshansky, Sylvie Breton, and Dennis Browna.
ATP6V1B1	ATP6B1, RTA1B, VATB, VMA2, VPP3	mTOR regulators	ATPase, H+ transporting, lysosomal 56/58kDa, V1 subunit B1	1) Hum Mol Genet. 2011 Oct 1;20(19):3852-66. Characterization of the CLEAR network reveals an integrated control of cellular clearance pathways. Palmieri M; 2) Traffic. 2007 Dec;8(12):1676-86. Integral and associated lysosomal membrane proteins. Schröder B.
ATP6V1G2	ATP6G, ATP6G2, NG38, VMA10	mTOR regulators	ATPase, H+ transporting, lysosomal 13kDa, V1 subunit G2	Theranostics. 2018; 8(19): 5379–5399. V-ATPases and osteoclasts: ambiguous future of V-ATPases inhibitors in osteoporosis Duan X, Yang S, Zhang L, Yang T.
ATP6V1E2	VMA4; ATP6E1; ATP6EL2; ATP6V1EL2	mTOR regulators	ATPase, H+ transporting, lysosomal 31kDa, V1 subunit E2	Gene. 2002 May 1;289(1-2):7-12. A human gene, ATP6E1, encoding a testis-specific isoform of H(+)-ATPase subunit E. Imai-Senga Y, Sun-Wada GH, Wada Y, Futai M.
ATP6V0A4	A4; STV1; VPH1; VPP2; RTA1C; RTADR; ATP6N2; RDRTA2; ATP6N1B	mTOR regulators	ATPase, H+ transporting, lysosomal V0 subunit a4	1) Autophagy. 2015;11(5):756-68. The integral membrane protein ITM2A, a transcriptional target of PKA-CREB, regulates autophagic flux via interaction with the vacuolar ATPase. Namkoong S Palmieri M; 2) Traffic. 2007 Dec;8(12):1676-86. Integral and associated lysosomal membrane proteins. Schröder B.
ATP6V1E1	ATP6E, ATP6E2, ATP6V1E, P31, Vma4	mTOR regulators	ATPase, H+ transporting, lysosomal 31kDa, V1 subunit E1	1) Hum Mol Genet. 2011 Oct 1;20(19):3852-66. Characterization of the CLEAR network reveals an integrated control of cellular clearance pathways. Palmieri M; 2) Traffic. 2007 Dec;8(12):1676-86. Integral and associated lysosomal membrane proteins. Schröder B.
ATP6V0B	ATP6F, HATPL, VMA16	mTOR regulators	ATPase, H+ transporting, lysosomal 21kDa, V0 subunit b	Hum Mol Genet. 2011 Oct 1;20(19):3852-66. Characterization of the CLEAR network reveals an integrated control of cellular clearance pathways. Palmieri M
TCIRG1	ATP6N1C, ATP6V0A3, Atp6i, OC-116kDa, OC116, OPTB1, Stv1, TIRC7, Vph1, a3	mTOR regulators	T-cell, immune regulator 1, ATPase, H+ transporting, lysosomal V0 subunit A3	"Sci Rep. 2015; 5: 14827. Mapping the H+ (V)-ATPase interactome: identification of proteins involved in trafficking, folding, assembly and phosphorylation Maria Merkulova, Teodor G. Păunescu, Anie Azroyan, Vladimir Marshansky, Sylvie Breton, and Dennis Browna."
ATP6AP2	PRR; M8-9; MRXE; RENR; XMRE; XPDS; HT028; MRXSH; ELDF10; ATP6IP2; MSTP009; APT6M8-9; ATP6M8-9	mTOR regulators	ATPase, H+ transporting, lysosomal accessory protein 2	EMBO J. 2011 Jul 29;30(16):3242-58. Regulation of TFEB and V-ATPases by mTORC1. Peña-Llopis S
ATP6V1A	ATP6A11, HO68, VA68, VPP2, Vma1, ATP6V1A	mTOR regulators	ATPase, H+ transporting, lysosomal 70kDa, V1 subunit A	1) Hum Mol Genet. 2011 Oct 1;20(19):3852-66. Characterization of the CLEAR network reveals an integrated control of cellular clearance pathways. Palmieri M; 2) Traffic. 2007 Dec;8(12):1676-86. Integral and associated lysosomal membrane proteins. Schröder B.
ATP6AP1	16A, ATP6IP1, ATP6S1, Ac45, CF2, VATPS1, XAP-3, XAP3	mTOR regulators	ATPase, H+ transporting, lysosomal accessory protein 1	Curr Protein Pept Sci. 2012 Mar;13(2):124-33. Novel insights into V-ATPase functioning: distinct roles for its accessory subunits ATP6AP1/Ac45 and ATP6AP2/(pro) renin receptor. Jansen EJ, Martens GJ.
ATP6V1G1	ATP6G, ATP6G1, ATP6GL, ATP6J, Vma10	mTOR regulators	ATPase, H+ transporting, lysosomal 13kDa, V1 subunit G1	1) Hum Mol Genet. 2011 Oct 1;20(19):3852-66. Characterization of the CLEAR network reveals an integrated control of cellular clearance pathways. Palmieri M; 2) Traffic. 2007 Dec;8(12):1676-86. Integral and associated lysosomal membrane proteins. Schröder B.
ATP6V0E2	ATP6V0E2L, C7orf32	mTOR regulators	ATPase, H+ transporting V0 subunit e2	Gene. 2007 May 15;393(1-2):94-100. Molecular cloning and characterization of a novel form of the human vacuolar H+-ATPase e-subunit: an essential proton pump component. Blake-Palmer KG, Su Y, Smith AN, Karet FE.
ATP6V0C	ATP6C, ATP6L, ATPL, VATL, VPPC, Vma3	mTOR regulators	ATPase, H+ transporting, lysosomal 16kDa, V0 subunit c	1)PLoS One. 2014 Apr 2;9(4):e93257. ATP6V0C knockdown in neuroblastoma cells alters autophagy-lysosome pathway function and metabolism of proteins that accumulate in neurodegenerative disease. Mangieri LR; 2) Traffic. 2007 Dec;8(12):1676-86. Integral and associated lysosomal membrane proteins. Schröder B.
ATP6AP1L		mTOR regulators	ATPase, H+ transporting, lysosomal accessory protein 1-like	Nat Commun; 2016 May 27;7:11600. ATP6AP1 Deficiency Causes an Immunodeficiency With Hepatopathy, Cognitive Impairment and Abnormal Protein Glycosylation Eric J R Jansen, Sharita Timal, Margret Ryan, Angel Ashikov, Monique van Scherpenzeel, Laurie A Graham, Hanna Mandel, Alexander Hoischen, Theodore C Iancu, Kimiyo Raymond, Gerry Steenbergen, Christian Gilissen, Karin Huijben, Nick H M van Bakel, …
ATP6V1H	CGI-11, MSTP042, NBP1, SFD, SFDalpha, SFDbeta, VMA13	mTOR regulators	608861	1) Hum Mol Genet. 2011 Oct 1;20(19):3852-66. Characterization of the CLEAR network reveals an integrated control of cellular clearance pathways. Palmieri M; 2) Traffic. 2007 Dec;8(12):1676-86. Integral and associated lysosomal membrane proteins. Schröder B.
ATP6V0A2	A2, ARCL, ARCL2A, ATP6A2, ATP6N1D, J6B7, RTF, STV1, TJ6, TJ6M, TJ6S, VPH1, WSS	mTOR regulators	ATPase, H+ transporting, lysosomal V0 subunit a2	1) Hum Mol Genet. 2011 Oct 1;20(19):3852-66. Characterization of the CLEAR network reveals an integrated control of cellular clearance pathways. Palmieri M; 2) Traffic. 2007 Dec;8(12):1676-86. Integral and associated lysosomal membrane proteins. Schröder B.
ATP6V1C1	ATP6C, ATP6D, VATC, Vma5	mTOR regulators	ATPase, H+ transporting, lysosomal 42kDa, V1 subunit C1	1) Hum Mol Genet. 2011 Oct 1;20(19):3852-66. Characterization of the CLEAR network reveals an integrated control of cellular clearance pathways. Palmieri M; 2) Traffic. 2007 Dec;8(12):1676-86. Integral and associated lysosomal membrane proteins. Schröder B.
ATP6V1F	ATP6S14, VATF, Vma7	mTOR regulators	ATPase, H+ transporting, lysosomal 14kDa, V1 subunit F	Theranostics. 2018; 8(19): 5379–5399. V-ATPases and osteoclasts: ambiguous future of V-ATPases inhibitors in osteoporosis Xiaohong Duan, Shaoqing Yang, Lei Zhang, and Tielin Yang
ATP6V0D1	ATP6D, ATP6DV, P39, VATX, VMA6, VPATPD	mTOR regulators	ATPase, H+ transporting, lysosomal 38kDa, V0 subunit d1	1) Hum Mol Genet. 2011 Oct 1;20(19):3852-66. Characterization of the CLEAR network reveals an integrated control of cellular clearance pathways. Palmieri M; 2) Traffic. 2007 Dec;8(12):1676-86. Integral and associated lysosomal membrane proteins. Schröder B.
MTOR		mTOR complexes 1 and 2	mechanistic target of rapamycin (serine/threonine kinase)	Nat Rev Mol Cell Biol. 2020 Jan 14. mTOR at the nexus of nutrition, growth, ageing and disease. Liu GY, Sabatini DM.
DEPTOR		mTOR complexes 1 and 2	DEP domain containing MTOR-interacting protein	Nat Rev Mol Cell Biol. 2020 Jan 14. mTOR at the nexus of nutrition, growth, ageing and disease. Liu GY, Sabatini DM.
RPTOR	RAPTOR	mTOR complexes 1 and 2	regulatory associated protein of MTOR, complex 1	Nat Rev Mol Cell Biol. 2020 Jan 14. mTOR at the nexus of nutrition, growth, ageing and disease. Liu GY, Sabatini DM.
AKT1S1	PRAS40	mTOR complexes 1 and 2	AKT1 substrate 1 (proline-rich)	Nat Rev Mol Cell Biol. 2020 Jan 14. mTOR at the nexus of nutrition, growth, ageing and disease. Liu GY, Sabatini DM.
MLST8		mTOR complexes 1 and 2	MTOR associated protein, LST8 homolog (S. cerevisiae)	Nat Rev Mol Cell Biol. 2020 Jan 14. mTOR at the nexus of nutrition, growth, ageing and disease. Liu GY, Sabatini DM.
RICTOR	RICTOR	mTOR complexes 1 and 2	RPTOR independent companion of MTOR, complex 2	Nat Rev Mol Cell Biol. 2020 Jan 14. mTOR at the nexus of nutrition, growth, ageing and disease. Liu GY, Sabatini DM.
PRR5	PROTOR1	mTOR complexes 1 and 2	proline rich 5 (renal)	Nat Rev Mol Cell Biol. 2020 Jan 14. mTOR at the nexus of nutrition, growth, ageing and disease. Liu GY, Sabatini DM.
MAPKAP1	MSIN1	mTOR complexes 1 and 2	mitogen-activated protein kinase associated protein 1	Nat Rev Mol Cell Biol. 2020 Jan 14. mTOR at the nexus of nutrition, growth, ageing and disease. Liu GY, Sabatini DM.
TELO2		mTOR complexes 1 and 2	TEL2, telomere maintenance 2, homolog (S. cerevisiae)	J Cell Biol. 2013 Nov 25;203(4):563-74. Where is mTOR and what is it doing there? Betz C, Hall MN.
TTI1		mTOR complexes 1 and 2	TELO2 interacting protein 1	J Cell Biol. 2013 Nov 25;203(4):563-74. Where is mTOR and what is it doing there? Betz C, Hall MN.
TTI2		mTOR complexes 1 and 2	TELO2 interacting protein 2	J Cell Biol. 2013 Nov 25;203(4):563-74. Where is mTOR and what is it doing there? Betz C, Hall MN.
PRR5L	PROTOR2	mTOR complexes 1 and 2		Cell. 2012 Apr 13;149(2):274-93. mTOR signaling in growth control and disease. Laplante M, Sabatini DM.
PRKAA1		AMPK complex	protein kinase, AMP-activated, alpha 1 catalytic subunit	Cardiovasc Pharm Open Access. 2015 Aug;4(3):154. AMP-Activated Protein Kinase Signalling in Cancer and Cardiac Hypertrophy. Lipovka Y, Konhilas JP.
PRKAA2		AMPK complex	protein kinase, AMP-activated, alpha 2 catalytic subunit	Cardiovasc Pharm Open Access. 2015 Aug;4(3):154. AMP-Activated Protein Kinase Signalling in Cancer and Cardiac Hypertrophy. Lipovka Y, Konhilas JP.
PRKAG1		AMPK complex	protein kinase, AMP-activated, gamma 1 non-catalytic subunit	Cardiovasc Pharm Open Access. 2015 Aug;4(3):154. AMP-Activated Protein Kinase Signalling in Cancer and Cardiac Hypertrophy. Lipovka Y, Konhilas JP.
PRKAG2		AMPK complex	protein kinase, AMP-activated, gamma 2 non-catalytic subunit	Cardiovasc Pharm Open Access. 2015 Aug;4(3):154. AMP-Activated Protein Kinase Signalling in Cancer and Cardiac Hypertrophy. Lipovka Y, Konhilas JP.
PRKAG3		AMPK complex	protein kinase, AMP-activated, gamma 3 non-catalytic subunit	Cardiovasc Pharm Open Access. 2015 Aug;4(3):154. AMP-Activated Protein Kinase Signalling in Cancer and Cardiac Hypertrophy. Lipovka Y, Konhilas JP.
PRKAB1		AMPK complex	protein kinase, AMP-activated, beta 1 non-catalytic subunit	Cardiovasc Pharm Open Access. 2015 Aug;4(3):154. AMP-Activated Protein Kinase Signalling in Cancer and Cardiac Hypertrophy. Lipovka Y, Konhilas JP.
PRKAB2		AMPK complex	protein kinase, AMP-activated, beta 2 non-catalytic subunit	Cardiovasc Pharm Open Access. 2015 Aug;4(3):154. AMP-Activated Protein Kinase Signalling in Cancer and Cardiac Hypertrophy. Lipovka Y, Konhilas JP.
STK11	LKB1	AMPK activator	serine/threonine kinase 11	Nat Rev Drug Discov. 2011 Oct 31;10(11):868-80. Rapamycin passes the torch: a new generation of mTOR inhibitors. Benjamin D, Colombi M, Moroni C, Hall MN.
STRADA		AMPK activator	STE20-related kinase adaptor alpha	Cardiovasc Pharm Open Access. 2015 Aug;4(3):154. AMP-Activated Protein Kinase Signalling in Cancer and Cardiac Hypertrophy. Lipovka Y, Konhilas JP.
STRADB		AMPK activator	STE20-related kinase adaptor beta	Cardiovasc Pharm Open Access. 2015 Aug;4(3):154. AMP-Activated Protein Kinase Signalling in Cancer and Cardiac Hypertrophy. Lipovka Y, Konhilas JP.
CAB39		AMPK activator	calcium binding protein 39	Cardiovasc Pharm Open Access. 2015 Aug;4(3):154. AMP-Activated Protein Kinase Signalling in Cancer and Cardiac Hypertrophy. Lipovka Y, Konhilas JP.
CAB39L		AMPK activator	calcium binding protein 39-like	Cardiovasc Pharm Open Access. 2015 Aug;4(3):154. AMP-Activated Protein Kinase Signalling in Cancer and Cardiac Hypertrophy. Lipovka Y, Konhilas JP.
CAMKK2	CAMKKBeta	AMPK activator	calcium/calmodulin-dependent protein kinase kinase 2, beta	Cardiovasc Pharm Open Access. 2015 Aug;4(3):154. AMP-Activated Protein Kinase Signalling in Cancer and Cardiac Hypertrophy. Lipovka Y, Konhilas JP.
		PI3K complex
PIK3CA		PI3K complex-class 1	phosphatidylinositol-4,5-bisphosphate 3-kinase, catalytic subunit alpha	J Cell Sci. 2014 Mar 1;127(Pt 5):923-8. Classes of phosphoinositide 3-kinases at a glance. Jean S, Kiger AA.
PIK3CB		PI3K complex-class 1	phosphatidylinositol-4,5-bisphosphate 3-kinase, catalytic subunit beta	J Cell Sci. 2014 Mar 1;127(Pt 5):923-8. Classes of phosphoinositide 3-kinases at a glance. Jean S, Kiger AA.
PIK3CD		PI3K complex-class 1	phosphatidylinositol-4,5-bisphosphate 3-kinase, catalytic subunit delta	J Cell Sci. 2014 Mar 1;127(Pt 5):923-8. Classes of phosphoinositide 3-kinases at a glance. Jean S, Kiger AA.
PIK3CG		PI3K complex-class 1	phosphatidylinositol-4,5-bisphosphate 3-kinase, catalytic subunit gamma	J Cell Sci. 2014 Mar 1;127(Pt 5):923-8. Classes of phosphoinositide 3-kinases at a glance. Jean S, Kiger AA.
PIK3R1		PI3K complex-class 1	phosphoinositide-3-kinase, regulatory subunit 1 (alpha)	J Cell Sci. 2014 Mar 1;127(Pt 5):923-8. Classes of phosphoinositide 3-kinases at a glance. Jean S, Kiger AA.
PIK3R2		PI3K complex-class 1	phosphoinositide-3-kinase, regulatory subunit 2 (beta)	J Cell Sci. 2014 Mar 1;127(Pt 5):923-8. Classes of phosphoinositide 3-kinases at a glance. Jean S, Kiger AA.
PIK3R3		PI3K complex-class 1	phosphoinositide-3-kinase, regulatory subunit 3 (gamma)	J Cell Sci. 2014 Mar 1;127(Pt 5):923-8. Classes of phosphoinositide 3-kinases at a glance. Jean S, Kiger AA.
PIK3R4		PI3K complex-class 1	phosphoinositide-3-kinase, regulatory subunit 4	J Cell Sci. 2014 Mar 1;127(Pt 5):923-8. Classes of phosphoinositide 3-kinases at a glance. Jean S, Kiger AA.
PIK3R5		PI3K complex-class 1	phosphoinositide-3-kinase, regulatory subunit 5	J Cell Sci. 2014 Mar 1;127(Pt 5):923-8. Classes of phosphoinositide 3-kinases at a glance. Jean S, Kiger AA.
PIK3R6		PI3K complex-class 1	phosphoinositide-3-kinase, regulatory subunit 6	J Cell Sci. 2014 Mar 1;127(Pt 5):923-8. Classes of phosphoinositide 3-kinases at a glance. Jean S, Kiger AA.
PIK3C2A		PI3K complex-class 2	phosphatidylinositol-4-phosphate 3-kinase, catalytic subunit type 2 alpha	J Cell Sci. 2014 Mar 1;127(Pt 5):923-8. Classes of phosphoinositide 3-kinases at a glance. Jean S, Kiger AA.
PIK3C2B		PI3K complex-class 2	phosphatidylinositol-4-phosphate 3-kinase, catalytic subunit type 2 beta	J Cell Sci. 2014 Mar 1;127(Pt 5):923-8. Classes of phosphoinositide 3-kinases at a glance. Jean S, Kiger AA.
PIK3C2G		PI3K complex-class 2	phosphatidylinositol-4-phosphate 3-kinase, catalytic subunit type 2 gamma	J Cell Sci. 2014 Mar 1;127(Pt 5):923-8. Classes of phosphoinositide 3-kinases at a glance. Jean S, Kiger AA.
RPS6KB1	S6K1	mTORC1 substrates	ribosomal protein S6 kinase, 70kDa, polypeptide 1	Cell. 2012 Apr 13;149(2):274-93. mTOR signaling in growth control and disease. Laplante M, Sabatini DM.
RPS6KA1	RSK1	mTORC1 substrates	ribosomal protein S6 kinase, 90kDa, polypeptide 1	Nat Rev Mol Cell Biol. 2014 Mar;15(3):155-62. Making new contacts: the mTOR network in metabolism and signalling crosstalk. Shimobayashi M, Hall MN
DAP	DAP1	mTORC1 substrates	death-associated protein	Curr Biol. 2010 Jun 22;20(12):1093-8. DAP1, a novel substrate of mTOR, negatively regulates autophagy. Koren I, Reem E, Kimchi A.
EEF2K		mTORC1 substrates	eukaryotic elongation factor-2 kinase	FEBS J. 2005 Aug;272(16):4211-20. Levels of mTOR and its downstream targets 4E-BP1, eEF2, and eEF2 kinase in relationships with tau in Alzheimer's disease brain. Li X, Alafuzoff I, Soininen H, Winblad B, Pei JJ.
EIF4EBP1	4EBP1	mTORC1 substrates	eukaryotic translation initiation factor 4E binding protein 1	Nat Rev Drug Discov. 2011 Oct 31;10(11):868-80. Rapamycin passes the torch: a new generation of mTOR inhibitors. Benjamin D, Colombi M, Moroni C, Hall MN.
LARP1		mTORC1 substrates	La Ribonucleoprotein 1, Translational Regulator	Biorxiv LARP1 is a major phosphorylation substrate of mTORC1 Fonseca D., Jia J. J., Hollensen A. K., Pointet R., …, Yu Y., Damgaard C. K., Berman A. J., Alain T.
ESR1	estrogen receptor 1	mTORC1 substrates	estrogen receptor 1	Oncogene. 2016 Jul 7;35(27):3535-43. mTORC1 directly phosphorylates and activates ERα upon estrogen stimulation. Alayev A, Salamon RS, Berger SM, Schwartz NS, Cuesta R, Snyder RB, Holz MK.
MAF1		mTORC1 substrates	MAF1 homolog (S. cerevisiae)	Cell. 2012 Apr 13;149(2):274-93. mTOR signaling in growth control and disease. Laplante M, Sabatini DM.
ULK1	ULK1	mTORC1 substrates	unc-51 like autophagy activating kinase 1	Cell Res. 2014 Jan;24(1):24-41. The machinery of macroautophagy. Feng Y, He D, Yao Z, Klionsky DJ.
ATG13	ATG13	mTORC1 substrates	autophagy related 13	Cell. 2012 Apr 13;149(2):274-93. mTOR signaling in growth control and disease. Laplante M, Sabatini DM.
LPIN1		mTORC1 substrates	lipin 1	Cell. 2012 Apr 13;149(2):274-93. mTOR signaling in growth control and disease. Laplante M, Sabatini DM.
AMBRA1	AMBRA1	mTORC1 substrates	autophagy/beclin-1 regulator 1	Nat Cell Biol. 2013 Apr;15(4):406-16. mTOR inhibits autophagy by controlling ULK1 ubiquitylation, self-association and function through AMBRA1 and TRAF6. Nazio F, Strappazzon F, Antonioli M, Bielli P, Cianfanelli V, Bordi M, Gretzmeier C, Dengjel J, Piacentini M, Fimia GM, Cecconi F.
GRB10		mTORC1 substrates	growth factor receptor-bound protein 10	Nat Rev Mol Cell Biol. 2014 Mar;15(3):155-62. Making new contacts: the mTOR network in metabolism and signalling crosstalk. Shimobayashi M, Hall MN
RPS6KB2	S6K2	mTORC1 substrates	ribosomal protein S6 kinase, 70kDa, polypeptide 2	J Cell Sci. 2013 Apr 15;126(Pt 8):1713-9. Regulation of mTORC1 and its impact on gene expression at a glance. Laplante M, Sabatini DM.
HIF1A	HIF1A	mTORC1 substrates	hypoxia inducible factor 1, alpha subunit (basic helix-loop-helix transcription factor)	J Cell Sci. 2013 Apr 15;126(Pt 8):1713-9. Regulation of mTORC1 and its impact on gene expression at a glance. Laplante M, Sabatini DM.
TFEB	TFEB	mTORC1 substrates	transcription factor EB	Science. 2011 Jun 17;332(6036):1429-33. TFEB links autophagy to lysosomal biogenesis. Settembre C, Di Malta C, Polito VA, Garcia Arencibia M, Vetrini F, Erdin S, Erdin SU, Huynh T, Medina D, Colella P, Sardiello M, Rubinsztein DC, Ballabio A.
YY1	YY1	mTORC1 substrates	YY1 transcription factor	J Cell Sci. 2013 Apr 15;126(Pt 8):1713-9. Regulation of mTORC1 and its impact on gene expression at a glance. Laplante M, Sabatini DM.
TFE3	TFE3	mTORC1 substrates	transcription factor binding to IGHM enhancer 3	Sci Signal. 2014 Jan 21;7(309):ra9. The nutrient-responsive transcription factor TFE3 promotes autophagy, lysosomal biogenesis, and clearance of cellular debris. Martina JA, Diab HI, Lishu L, Jeong-A L, Patange S, Raben N, Puertollano R.
STAT3	STAT3	mTORC1 substrates	signal transducer and activator of transcription 3 (acute-phase response factor)	J Cell Sci. 2013 Apr 15;126(Pt 8):1713-9. Regulation of mTORC1 and its impact on gene expression at a glance. Laplante M, Sabatini DM.
MITF	MITF	mTORC1 substrates	microphthalmia-associated transcription factor	Sci Signal. 2014 Jan 21;7(309):ra9. The nutrient-responsive transcription factor TFE3 promotes autophagy, lysosomal biogenesis, and clearance of cellular debris. Martina JA, Diab HI, Lishu L, Jeong-A L, Patange S, Raben N, Puertollano R.
AKT1S1	PRAS40	mTORC1 substrates	AKT1 substrate 1 (proline-rich)	Nat Rev Mol Cell Biol. 2020 Jan 14. mTOR at the nexus of nutrition, growth, ageing and disease. Liu GY, Sabatini DM.
HDAC5	HDAC5	mTORC2 substrates	histone deacetylase 5	Cell Metab. 2013 Nov 5;18(5):726-39. mTOR complex 2 controls glycolytic metabolism in glioblastoma through FoxO acetylation and upregulation of c-Myc. Masui K, Tanaka K, Akhavan D, Babic I, Gini B, Matsutani T, Iwanami A, Liu F, Villa GR, Gu Y, Campos C, Zhu S, Yang H, Yong WH, Cloughesy TF, Mellinghoff IK, Cavenee WK, Shaw RJ, Mischel PS.
HDAC4	HDAC4	mTORC2 substrates	histone deacetylase 4	Cell Metab. 2013 Nov 5;18(5):726-39. mTOR complex 2 controls glycolytic metabolism in glioblastoma through FoxO acetylation and upregulation of c-Myc. Masui K, Tanaka K, Akhavan D, Babic I, Gini B, Matsutani T, Iwanami A, Liu F, Villa GR, Gu Y, Campos C, Zhu S, Yang H, Yong WH, Cloughesy TF, Mellinghoff IK, Cavenee WK, Shaw RJ, Mischel PS.
SGK1	SGK1	mTORC2 substrates	serum/glucocorticoid regulated kinase 1	Cell. 2012 Apr 13;149(2):274-93. mTOR signaling in growth control and disease. Laplante M, Sabatini DM.
PRKCA	PRKCA	mTORC2 substrates	protein kinase C, alpha	Cell. 2012 Apr 13;149(2):274-93. mTOR signaling in growth control and disease. Laplante M, Sabatini DM.
AKT1	AKT1	mTORC2 substrates	v-akt murine thymoma viral oncogene homolog 1	Nat Rev Mol Cell Biol. 2014 Mar;15(3):155-62. Making new contacts: the mTOR network in metabolism and signalling crosstalk. Shimobayashi M, Hall MN
IGF2BP1		mTORC2 substrates	insulin-like growth factor 2 mRNA binding protein 1	Nat Rev Mol Cell Biol. 2014 Mar;15(3):155-62. Making new contacts: the mTOR network in metabolism and signalling crosstalk. Shimobayashi M, Hall MN
MRAS		RAS family	muscle RAS oncogene homolog	Oncotarget. 2014 Feb 15;5(3):577-86. Ras and autophagy in cancer development and therapy. Schmukler E, Kloog Y, Pinkas-Kramarski R.
KRAS		RAS family	Kirsten rat sarcoma viral oncogene homolog	Oncotarget. 2014 Feb 15;5(3):577-86. Ras and autophagy in cancer development and therapy. Schmukler E, Kloog Y, Pinkas-Kramarski R.
RRAS		RAS family	related RAS viral (r-ras) oncogene homolog	Oncotarget. 2014 Feb 15;5(3):577-86. Ras and autophagy in cancer development and therapy. Schmukler E, Kloog Y, Pinkas-Kramarski R.
HRAS		RAS family	Harvey rat sarcoma viral oncogene homolog	Oncotarget. 2014 Feb 15;5(3):577-86. Ras and autophagy in cancer development and therapy. Schmukler E, Kloog Y, Pinkas-Kramarski R.
NRAS		RAS family	neuroblastoma RAS viral (v-ras) oncogene homolog	Oncotarget. 2014 Feb 15;5(3):577-86. Ras and autophagy in cancer development and therapy. Schmukler E, Kloog Y, Pinkas-Kramarski R.

## Sheet: Autophagy core
Genes, that are listed more than once, are marked with the red color
Official Gene symbol	Alias (optional)	Biological Function	Description	Refs
ULK3	ULK3	ULK1 complex	unc-51 like kinase 3	FEBS J. 2016 Nov; 283(21): 3889–3897. Atg1-independent induction of autophagy by the Drosophila Ulk3 homolog, ADUK Braden C R and Neufeld T P
C12orf44	ATG101	ULK1 complex	chromosome 12 open reading frame 44	Autophagy. 2009 Oct;5(7):973–979. Atg101, a novel mammalian autophagy protein interacting with Atg13. Hosokawa N, Sasaki T, Iemura S, Natsume T, Hara T, Mizushima N.
AMBRA1	AMBRA1	ULK1 complex	autophagy/beclin-1 regulator 1	Nat Cell Biol. 2013 Apr;15(4):406–416 mTOR inhibits autophagy by controlling ULK1 ubiquitylation, self-association and function through AMBRA1 and TRAF6. Nazio F, Strappazzon F, Antonioli M, Bielli P, Cianfanelli V, Bordi M, Gretzmeier C, Dengjel J, Piacentini M, Fimia GM, Cecconi F.
ULK1	ULK1	ULK1 complex	unc-51 like autophagy activating kinase 1	Cell Res. 2014 Jan;24(1):24–41 The machinery of macroautophagy. Feng Y, He D, Yao Z, Klionsky DJ.
TRAF6	TRAF6	ULK1 complex	TNF receptor-associated factor 6, E3 ubiquitin protein ligase	Nat Cell Biol. 2013 Apr;15(4):406–416 mTOR inhibits autophagy by controlling ULK1 ubiquitylation, self-association and function through AMBRA1 and TRAF6. Nazio F, Strappazzon F, Antonioli M, Bielli P, Cianfanelli V, Bordi M, Gretzmeier C, Dengjel J, Piacentini M, Fimia GM, Cecconi F.
RB1CC1	FIP200	ULK1 complex	RB1-inducible coiled-coil 1	Cell Res. 2014 Jan;24(1):24–41 The machinery of macroautophagy. Feng Y, He D, Yao Z, Klionsky DJ.
ULK2	ULK2	ULK1 complex	unc-51 like autophagy activating kinase 2	Autophagy. 2011 Jul; 7(7): 689–695. The requirement of uncoordinated 51-like kinase 1 (ULK1) and ULK2 in the regulation of autophagy Lee E J and Tournier C
ATG13	ATG13	ULK1 complex	autophagy related 13	Cell Res. 2014 Jan;24(1):24–41 The machinery of macroautophagy. Feng Y, He D, Yao Z, Klionsky DJ.
BECN2	BECLIN2	PI3K complexes	beclin 1, autophagy related, pseudogene 1	Cell Res. 2014 Jan;24(1):24–41 The machinery of macroautophagy. Feng Y, He D, Yao Z, Klionsky DJ. J Cell Sci. 2012 May 15;125(Pt10):2343–2348 Ubiquitin-like proteins and autophagy at a glance. Shpilka T, Mizushima N, Elazar Z.
BECN1	BECLIN1	PI3K complexes	beclin 1, autophagy related	Cell Res. 2014 Jan;24(1):24–41 The machinery of macroautophagy. Feng Y, He D, Yao Z, Klionsky DJ. J Cell Sci. 2012 May 15;125(Pt10):2343–2348 Ubiquitin-like proteins and autophagy at a glance. Shpilka T, Mizushima N, Elazar Z.
PIK3C3	VP34	PI3K complexes	phosphatidylinositol 3-kinase, catalytic subunit type 3	Cell Res. 2014 Jan;24(1):24–41 The machinery of macroautophagy. Feng Y, He D, Yao Z, Klionsky DJ. J Cell Sci. 2012 May 15;125(Pt10):2343–2348 Ubiquitin-like proteins and autophagy at a glance. Shpilka T, Mizushima N, Elazar Z.
PIK3R4	VPS15	PI3K complexes	phosphoinositide-3-kinase, regulatory subunit 4	Cell Res. 2014 Jan;24(1):24–41 The machinery of macroautophagy. Feng Y, He D, Yao Z, Klionsky DJ. J Cell Sci. 2012 May 15;125(Pt10):2343–2348 Ubiquitin-like proteins and autophagy at a glance. Shpilka T, Mizushima N, Elazar Z.
ATG14	ATG14	Beclin1/PI3K complex interacting proteins	autophagy related 14	Nat Rev Mol Cell Biol. 2018 Jun;19(6):349–364. Mechanism and medical implications of mammalian autophagy. Dikic I, Elazar Z.
UVRAG	UVRAG	Beclin1/PI3K complex interacting proteins	UV radiation resistance associated	Nat Rev Mol Cell Biol. 2018 Jun;19(6):349–364. Mechanism and medical implications of mammalian autophagy. Dikic I, Elazar Z.
KIAA0226	RUBICON	Beclin1/PI3K complex interacting proteins	KIAA0226	Nat Rev Mol Cell Biol. 2018 Jun;19(6):349–364. Mechanism and medical implications of mammalian autophagy. Dikic I, Elazar Z.
RNF2	RNF2	Beclin1/PI3K complex interacting proteins	ring finger protein 2	Cell Res. 2014 Aug;24(8):943–958 RNF2 is recruited by WASH to ubiquitinate AMBRA1 leading to downregulation of autophagy. Xia P, Wang S, Huang G, Du Y, Zhu P, Li M, Fan Z.
TLR4	TLR4	Beclin1/PI3K complex interacting proteins	toll-like receptor 4	Sci Signal. 2010 May 25;3(123):ra42. TRAF6 and A20 regulate lysine 63-linked ubiquitination of Beclin-1 to control TLR4-induced autophagy. Shi CS, Kehrl JH.
SH3GLB1	Bif-1	Beclin1/PI3K complex interacting proteins	SH3-domain GRB2-like endophilin B1	Nat Rev Mol Cell Biol. 2018 Jun;19(6):349–364. Mechanism and medical implications of mammalian autophagy. Dikic I, Elazar Z.
VMP1	VAMP1	Beclin1/PI3K complex interacting proteins	vacuole membrane protein 1	Nat Rev Mol Cell Biol. 2018 Jun;19(6):349–364. Mechanism and medical implications of mammalian autophagy. Dikic I, Elazar Z.
BCL2L1	BCL2L1	Beclin1/PI3K complex interacting proteins	BCL2-like 1	J Biol Chem. 2008 Sep 19;283(38):26274–26282. Bcl-xL and UVRAG cause a monomer-dimer switch in Beclin1. Noble CG, Dong JM, Manser E, Song H.
BCL2	BCL2	Beclin1/PI3K complex interacting proteins	B-cell CLL/lymphoma 2	Nat Rev Mol Cell Biol. 2018 Jun;19(6):349–364. Mechanism and medical implications of mammalian autophagy. Dikic I, Elazar Z.
BIRC5	Survivin	Beclin1/PI3K complex interacting proteins	baculoviral IAP repeat containing 5	Nat Rev Mol Cell Biol. 2018 Jun;19(6):349–364. Mechanism and medical implications of mammalian autophagy. Dikic I, Elazar Z.
HMGB1	HMGB1	Beclin1/PI3K complex interacting proteins	high mobility group box 1	Nat Rev Mol Cell Biol. 2018 Jun;19(6):349–364. Mechanism and medical implications of mammalian autophagy. Dikic I, Elazar Z.
RHOQ	TC10	Beclin1/PI3K complex interacting proteins	ras homolog family member Q	Nat Rev Mol Cell Biol. 2018 Jun;19(6):349–364. Mechanism and medical implications of mammalian autophagy. Dikic I, Elazar Z.
WAS	WASH	Beclin1/PI3K complex interacting proteins	Wiskott-Aldrich syndrome	Cell Res. 2014 Aug;24(8):943–958 RNF2 is recruited by WASH to ubiquitinate AMBRA1 leading to downregulation of autophagy. Xia P, Wang S, Huang G, Du Y, Zhu P, Li M, Fan Z.
PAQR3	PAQR3	Beclin1/PI3K complex interacting proteins	progestin and adipoQ receptor family member III	EMBO J. 2016 Mar 1;35(5):496–514 PAQR3 controls autophagy by integrating AMPK signaling to enhance ATG14L-associated PI3K activity. Xu DQ, Wang Z, Wang CY, Zhang DY, Wan HD, Zhao ZL, Gu J, Zhang YX, Li ZG, Man KY, Pan Y, Wang ZF, Ke ZJ, Liu ZX, Liao LJ, Chen Y.
AMBRA1	AMBRA1	Beclin1/PI3K complex interacting proteins	autophagy/beclin-1 regulator 1	Nat Rev Mol Cell Biol. 2018 Jun;19(6):349–364. Mechanism and medical implications of mammalian autophagy. Dikic I, Elazar Z.
SLAMF1	SLAM	Beclin1/PI3K complex interacting proteins	signaling lymphocytic activation molecule family member 1	Nat Rev Mol Cell Biol. 2018 Jun;19(6):349–364. Mechanism and medical implications of mammalian autophagy. Dikic I, Elazar Z.
ITPR3	IP3R	Beclin1/PI3K complex interacting proteins	inositol 1,4,5-trisphosphate receptor, type 3	Nat Rev Mol Cell Biol. 2018 Jun;19(6):349–364. Mechanism and medical implications of mammalian autophagy. Dikic I, Elazar Z.
PINK1	PINK1	Beclin1/PI3K complex interacting proteins	PTEN induced putative kinase 1	Cell Death Differ. 2010 Jun;17(6):962–974 The Parkinson-associated protein PINK1 interacts with Beclin1 and promotes autophagy. Michiorri S, Gelmetti V, Giarda E, Lombardi F, Romano F, Marongiu R, Nerini-Molteni S, Sale P, Vago R, Arena G, Torosantucci L, Cassina L, Russo MA, Dallapiccola B, Valente EM, Casari G.
STK38	STK38	Beclin1/PI3K complex interacting proteins		Curr Biol. 2015 Oct 5;25(19):2479–2492 The Pro-apoptotic STK38 Kinase Is a New Beclin1 Partner Positively Regulating Autophagy. Joffre C, Dupont N, Hoa L, Gomez V, Pardo R, Gonçalves-Pimentel C, Achard P, Bettoun A, Meunier B, Bauvy C, Cascone I, Codogno P, Fanto M, Hergovich A, Camonis J.
NEDD4	NEDD4	Beclin1/PI3K complex interacting proteins	neural precursor cell expressed, developmentally down-regulated 4, E3 ubiquitin protein ligase	FEBS Lett. 2012 Jun 4;586(11):1584–1591 Ubiquitination and phosphorylation of Beclin 1 and its binding partners: Tuning class III phosphatidylinositol 3-kinase activity and tumor suppression. Abrahamsen H, Stenmark H, Platta HW.
GABARAPL1	GABARAPL1	ATG8 Ubiquitin-like conjugation systems	GABA(A) receptor-associated protein like 1	Cell Res. 2014 Jan;24(1):24–41 The machinery of macroautophagy. Feng Y, He D, Yao Z, Klionsky DJ. J Cell Sci. 2012 May 15;125(Pt10):2343–2348 Ubiquitin-like proteins and autophagy at a glance. Shpilka T, Mizushima N, Elazar Z.
ATG4A	ATG4A	ATG8 Ubiquitin-like conjugation systems	autophagy related 4A, cysteine peptidase	Cell Res. 2014 Jan;24(1):24–41 The machinery of macroautophagy. Feng Y, He D, Yao Z, Klionsky DJ. J Cell Sci. 2012 May 15;125(Pt10):2343–2348 Ubiquitin-like proteins and autophagy at a glance. Shpilka T, Mizushima N, Elazar Z.
ATG3	ATG3	ATG8 Ubiquitin-like conjugation systems	autophagy related 3	Cell Res. 2014 Jan;24(1):24–41 The machinery of macroautophagy. Feng Y, He D, Yao Z, Klionsky DJ. J Cell Sci. 2012 May 15;125(Pt10):2343–2348 Ubiquitin-like proteins and autophagy at a glance. Shpilka T, Mizushima N, Elazar Z.
ATG7	ATG7	ATG8 Ubiquitin-like conjugation systems	autophagy related 7	Cell Res. 2014 Jan;24(1):24–41 The machinery of macroautophagy. Feng Y, He D, Yao Z, Klionsky DJ. J Cell Sci. 2012 May 15;125(Pt10):2343–2348 Ubiquitin-like proteins and autophagy at a glance. Shpilka T, Mizushima N, Elazar Z.
MAP1LC3C	LC3C	ATG8 Ubiquitin-like conjugation systems	microtubule-associated protein 1 light chain 3 gamma	Cell Res. 2014 Jan;24(1):24–41 The machinery of macroautophagy. Feng Y, He D, Yao Z, Klionsky DJ. J Cell Sci. 2012 May 15;125(Pt10):2343–2348 Ubiquitin-like proteins and autophagy at a glance. Shpilka T, Mizushima N, Elazar Z.
MAP1LC3B	LC3B	ATG8 Ubiquitin-like conjugation systems	microtubule-associated protein 1 light chain 3 beta	Cell Res. 2014 Jan;24(1):24–41 The machinery of macroautophagy. Feng Y, He D, Yao Z, Klionsky DJ. J Cell Sci. 2012 May 15;125(Pt10):2343–2348 Ubiquitin-like proteins and autophagy at a glance. Shpilka T, Mizushima N, Elazar Z.
GABARAPL2	GABARAPL2	ATG8 Ubiquitin-like conjugation systems	GABA(A) receptor-associated protein-like 2	Cell Res. 2014 Jan;24(1):24–41 The machinery of macroautophagy. Feng Y, He D, Yao Z, Klionsky DJ. J Cell Sci. 2012 May 15;125(Pt10):2343–2348 Ubiquitin-like proteins and autophagy at a glance. Shpilka T, Mizushima N, Elazar Z.
ATG4B	ATG4B	ATG8 Ubiquitin-like conjugation systems	autophagy related 4B, cysteine peptidase	Cell Res. 2014 Jan;24(1):24–41 The machinery of macroautophagy. Feng Y, He D, Yao Z, Klionsky DJ. J Cell Sci. 2012 May 15;125(Pt10):2343–2348 Ubiquitin-like proteins and autophagy at a glance. Shpilka T, Mizushima N, Elazar Z.
MAP1LC3A	LC3A	ATG8 Ubiquitin-like conjugation systems	microtubule-associated protein 1 light chain 3 alpha	Cell Res. 2014 Jan;24(1):24–41 The machinery of macroautophagy. Feng Y, He D, Yao Z, Klionsky DJ. J Cell Sci. 2012 May 15;125(Pt10):2343–2348 Ubiquitin-like proteins and autophagy at a glance. Shpilka T, Mizushima N, Elazar Z.
ATG4C	ATG4C	ATG8 Ubiquitin-like conjugation systems	autophagy related 4C, cysteine peptidase	Cell Res. 2014 Jan;24(1):24–41 The machinery of macroautophagy. Feng Y, He D, Yao Z, Klionsky DJ. J Cell Sci. 2012 May 15;125(Pt10):2343–2348 Ubiquitin-like proteins and autophagy at a glance. Shpilka T, Mizushima N, Elazar Z.
ATG4D	ATG4D	ATG8 Ubiquitin-like conjugation systems	autophagy related 4D, cysteine peptidase	Cell Res. 2014 Jan;24(1):24–41 The machinery of macroautophagy. Feng Y, He D, Yao Z, Klionsky DJ. J Cell Sci. 2012 May 15;125(Pt10):2343–2348 Ubiquitin-like proteins and autophagy at a glance. Shpilka T, Mizushima N, Elazar Z.
GABARAP	GABARAP	ATG8 Ubiquitin-like conjugation systems	GABA(A) receptor-associated protein	Cell Res. 2014 Jan;24(1):24–41 The machinery of macroautophagy. Feng Y, He D, Yao Z, Klionsky DJ. J Cell Sci. 2012 May 15;125(Pt10):2343–2348 Ubiquitin-like proteins and autophagy at a glance. Shpilka T, Mizushima N, Elazar Z.
MAP1LC3B2	MAP1LC3B2	ATG8 Ubiquitin-like conjugation systems	microtubule-associated protein 1 light chain 3 beta 2	Cell Res. 2014 Jan;24(1):24–41 The machinery of macroautophagy. Feng Y, He D, Yao Z, Klionsky DJ. J Cell Sci. 2012 May 15;125(Pt10):2343–2348 Ubiquitin-like proteins and autophagy at a glance. Shpilka T, Mizushima N, Elazar Z.
GABARAPL3	GABARAPL3	ATG8 Ubiquitin-like conjugation systems	GABA(A) receptors associated protein like 3, pseudogene	Cell Res. 2014 Jan;24(1):24–41 The machinery of macroautophagy. Feng Y, He D, Yao Z, Klionsky DJ. J Cell Sci. 2012 May 15;125(Pt10):2343–2348 Ubiquitin-like proteins and autophagy at a glance. Shpilka T, Mizushima N, Elazar Z.
ATG2B	ATG2B	ATG9 and its cycling system	autophagy related 2B	Cell Res. 2014 Jan;24(1):24–41 The machinery of macroautophagy. Feng Y, He D, Yao Z, Klionsky DJ.
ATG2A	ATG2A	ATG9 and its cycling system	autophagy related 2A	Cell Res. 2014 Jan;24(1):24–41 The machinery of macroautophagy. Feng Y, He D, Yao Z, Klionsky DJ.
WIPI2	WIPI2	ATG9 and its cycling system	WD repeat domain, phosphoinositide interacting 2	Autophagy. 2010 May;6(4):506–522. Mammalian Atg18 (WIPI2) localizes to omegasome-anchored phagophores and positively regulates LC3 lipidation. Polson HE, de Lartigue J, Rigden DJ, Reedijk M, Urbé S, Clague MJ, Tooze SA.
WIPI1	WIPI1	ATG9 and its cycling system	WD repeat domain, phosphoinositide interacting 1	Methods Enzymol. 2009;452:247–260 Assessing mammalian autophagy by WIPI-1/Atg18 puncta formation. Proikas-Cezanne T, Pfisterer SG.
ATG9A	ATG9A	ATG9 and its cycling system	autophagy related 9A	Cell Res. 2014 Jan;24(1):24–41 The machinery of macroautophagy. Feng Y, He D, Yao Z, Klionsky DJ.
ATG9B	ATG9B	ATG9 and its cycling system	autophagy related 9B	Cell Res. 2014 Jan;24(1):24–41 The machinery of macroautophagy. Feng Y, He D, Yao Z, Klionsky DJ.
WDR45B	WIPI3	ATG9 and its cycling system	WD repeat domain 45B	Mol Cell. 2014 Jul 17;55(2):238–252. WIPI2 links LC3 conjugation with PI3P, autophagosome formation, and pathogen clearance by recruiting Atg12-5-16L1. Dooley HC, Razi M, Polson HE, Girardin SE, Wilson MI, Tooze SA.
WDR45	WIPI4	ATG9 and its cycling system	WD repeat domain 45	Autophagy. 2015;11(6):881–890 The autophagy gene Wdr45/Wipi4 regulates learning and memory function and axonal homeostasis. Zhao YG, Sun L, Miao G, Ji C, Zhao H, Sun H, Miao L, Yoshii SR, Mizushima N, Wang X, Zhang H.
ATG12	ATG12	ATG12 Ubiquitin-like conjugation systems	autophagy related 12	Cell Res. 2014 Jan;24(1):24–41 The machinery of macroautophagy. Feng Y, He D, Yao Z, Klionsky DJ. J Cell Sci. 2012 May 15;125(Pt10):2343–2348 Ubiquitin-like proteins and autophagy at a glance. Shpilka T, Mizushima N, Elazar Z.
ATG7	ATG7	ATG12 Ubiquitin-like conjugation systems	autophagy related 7	Cell Res. 2014 Jan;24(1):24–41 The machinery of macroautophagy. Feng Y, He D, Yao Z, Klionsky DJ. J Cell Sci. 2012 May 15;125(Pt10):2343–2348 Ubiquitin-like proteins and autophagy at a glance. Shpilka T, Mizushima N, Elazar Z.
ATG16L1	ATG16L1	ATG12 Ubiquitin-like conjugation systems	autophagy related 16-like 1 (S. cerevisiae)	Cell Res. 2014 Jan;24(1):24–41 The machinery of macroautophagy. Feng Y, He D, Yao Z, Klionsky DJ. J Cell Sci. 2012 May 15;125(Pt10):2343–2348 Ubiquitin-like proteins and autophagy at a glance. Shpilka T, Mizushima N, Elazar Z.
ATG5	ATG5	ATG12 Ubiquitin-like conjugation systems	autophagy related 5	Cell Res. 2014 Jan;24(1):24–41 The machinery of macroautophagy. Feng Y, He D, Yao Z, Klionsky DJ. J Cell Sci. 2012 May 15;125(Pt10):2343–2348 Ubiquitin-like proteins and autophagy at a glance. Shpilka T, Mizushima N, Elazar Z.
ATG10	ATG10	ATG12 Ubiquitin-like conjugation systems	autophagy related 10	Cell Res. 2014 Jan;24(1):24–41 The machinery of macroautophagy. Feng Y, He D, Yao Z, Klionsky DJ. J Cell Sci. 2012 May 15;125(Pt10):2343–2348 Ubiquitin-like proteins and autophagy at a glance. Shpilka T, Mizushima N, Elazar Z.
ATG16L2	ATG16L2	ATG12 Ubiquitin-like conjugation systems	autophagy related 16-like 2 (S. cerevisiae)	Cell Res. 2014 Jan;24(1):24–41 The machinery of macroautophagy. Feng Y, He D, Yao Z, Klionsky DJ. J Cell Sci. 2012 May 15;125(Pt10):2343–2348 Ubiquitin-like proteins and autophagy at a glance. Shpilka T, Mizushima N, Elazar Z.
SQSTM1	P62	Cargo receptors for Selective Autophagy	sequestosome 1	Nat Rev Mol Cell Biol. 2018 Jun;19(6):349-364. Mechanism and medical implications of mammalian autophagy. Dikic I, Elazar Z.
OPTN	OPTINUERIN	Cargo receptors for Selective Autophagy	optineurin	Nat Rev Mol Cell Biol. 2018 Jun;19(6):349-364. Mechanism and medical implications of mammalian autophagy. Dikic I, Elazar Z.
NBR1	NBR1	Cargo receptors for Selective Autophagy	neighbor of BRCA1 gene 1	Nat Rev Mol Cell Biol. 2018 Jun;19(6):349-364. Mechanism and medical implications of mammalian autophagy. Dikic I, Elazar Z.
TAX1BP1	TAX1BP	Cargo receptors for Selective Autophagy	Tax1 (human T-cell leukemia virus type I) binding protein 1	J Cell Sci. 2013 Aug 1;126(Pt 15):3237–3247 The LIR motif - crucial for selective autophagy. Birgisdottir ÅB, Lamark T, Johansen T.
CBL	c-CBL	Cargo receptors for Selective Autophagy	Cbl proto-oncogene, E3 ubiquitin protein ligase	Cell Death Differ. 2013 Jan;20(1):21–30. Ubiquitination and selective autophagy. Shaid S, Brandts CH, Serve H, Dikic I.
CALCOCO2	NDP52	Cargo receptors for Selective Autophagy	calcium binding and coiled-coil domain 2	Nat Rev Mol Cell Biol. 2018 Jun;19(6):349-364. Mechanism and medical implications of mammalian autophagy. Dikic I, Elazar Z.
BNIP3L	NIX	Cargo receptors for Selective Autophagy	BCL2/adenovirus E1B 19kDa interacting protein 3-like	Nat Cell Biol. 2014 Jun;16(6):495–501 Cargo recognition and trafficking in selective autophagy. Stolz A, Ernst A, Dikic I.
WDFY3	ALFY	Cargo indirectly associated with ubiquitinated proteins or with LC3	WD repeat and FYVE domain containing 3	Cell Death Differ. 2013 Jan;20(1):21–30. Ubiquitination and selective autophagy. Shaid S, Brandts CH, Serve H, Dikic I.
BAG3	BAG3	Cargo indirectly associated with ubiquitinated proteins or with LC3	BCL2-associated athanogene 3	Cell Death Differ. 2013 Jan;20(1):21–30. Ubiquitination and selective autophagy. Shaid S, Brandts CH, Serve H, Dikic I.
TECPR1	TECPR1	Cargo indirectly associated with ubiquitinated proteins or with LC3	tectonin beta-propeller repeat containing 1	Cell Death Differ. 2013 Jan;20(1):21–30. Ubiquitination and selective autophagy. Shaid S, Brandts CH, Serve H, Dikic I.
HDAC6	HDAC6	Cargo indirectly associated with ubiquitinated proteins or with LC3	histone deacetylase 6	Cell Death Differ. 2013 Jan;20(1):21–30. Ubiquitination and selective autophagy. Shaid S, Brandts CH, Serve H, Dikic I.
NEDD4L	NED4L	Negative Regulator of Autophagy	neural precursor cell expressed, developmentally down-regulated 4-like, E3 ubiquitin protein ligase	J Cell Biol. 2016 Dec 19;215(6):841–856 Fine-tuning of ULK1 mRNA and protein levels is required for autophagy oscillation. Nazio F, Carinci M, Valacca C, Bielli P, Strappazzon F, Antonioli M, Ciccosanti F, Rodolfo C, Campello S, Fimia GM, Sette C, Bonaldo P, Cecconi F.
CUL4A	CULLIN-4	Negative Regulator of Autophagy	cullin 4A	Mol Cell Oncol. 2015 Feb 3;3(5):e1008304. Temporal regulation of autophagy response by the CULLIN 4-AMBRA1-CULLIN 5 axis. Antonioli M, Albiero F, Piacentini M, Fimia GM.
CAPN2		Negative Regulator of Autophagy	calpain 2, (m/II) large subunit	Cell Death Dis. 2016 Apr 14;7(4):e2186 Calpain 2-mediated autophagy defect increases susceptibility of fatty livers to ischemia-reperfusion injury. Zhao Q, Guo Z, Deng W, Fu S, Zhang C, Chen M, Ju W, Wang D, He X.
CAPNS1	CALPAIN 1	Negative Regulator of Autophagy	calpain, small subunit 1	Nat Cell Biol. 2006;8(10):1124–1132. Calpain-mediated cleavage of Atg5 switches autophagy to apoptosis. Yousefi S, Perozzo R, Schmid I, Ziemiecki A, Schaffner T, Scapozza L, Brunner T, Simon HU.
FEZ1		Negative Regulator of Autophagy	fasciculation and elongation protein zeta 1 (zygin I)	EMBO J. 2012 Apr 18;31(8):1931–1946 Genome-wide siRNA screen reveals amino acid starvation-induced autophagy requires SCOC and WAC. McKnight NC, Jefferies HB, Alemu EA, Saunders RE, Howell M, Johansen T, Tooze SA.
STK39	SPAK	Negative Regulator of Autophagy	serine threonine kinase 39	Proc Natl Acad Sci U S A. 2016 Dec 13;113(50):14342–14347 Multistep regulation of autophagy by WNK1. Gallolu Kankanamalage S, Lee AY, Wichaidit C, Lorente-Rodriguez A, Shah AM, Stippec S, Whitehurst AW, Cobb MH.
WNK1	WINK1	Negative Regulator of Autophagy	WNK lysine deficient protein kinase 1	Proc Natl Acad Sci U S A. 2016 Dec 13;113(50):14342–14347 Multistep regulation of autophagy by WNK1. Gallolu Kankanamalage S, Lee AY, Wichaidit C, Lorente-Rodriguez A, Shah AM, Stippec S, Whitehurst AW, Cobb MH.
CUL4B	CULLIN-4	Negative Regulator of Autophagy	cullin 4B	Mol Cell Oncol. 2015 Feb 3;3(5):e1008304. Temporal regulation of autophagy response by the CULLIN 4-AMBRA1-CULLIN 5 axis. Antonioli M, Albiero F, Piacentini M, Fimia GM.
CUL3	CULLIN-3	Negative Regulator of Autophagy	cullin 3	Mol Cell. 2016 Jan 7;61(1):84–97 Cul3-KLHL20 Ubiquitin Ligase Governs the Turnover of ULK1 and VPS34 Complexes to Control Autophagy Termination. Liu CC, Lin YC, Chen YH, Chen CM, Pang LY, Chen HA, Wu PR, Lin MY, Jiang ST, Tsai TF, Chen RH.
CUL5	CULLIN-5	Negative Regulator of Autophagy	cullin 5	Mol Cell Oncol. 2015 Feb 3;3(5):e1008304. Temporal regulation of autophagy response by the CULLIN 4-AMBRA1-CULLIN 5 axis. Antonioli M, Albiero F, Piacentini M, Fimia GM.
CAPN1		Negative Regulator of Autophagy	calpain 1, (mu/I) large subunit,	Autophagy. 2010 Jan;6(1):61–66 Control of basal autophagy by calpain1 mediated cleavage of ATG5. Xia HG, Zhang L, Chen G, Zhang T, Liu J, Jin M, Ma X, Ma D, Yuan J.
MAPK14		Negative Regulator of Autophagy	mitogen-activated protein kinase 14	EMBO J. 2010 Jan 6;29(1):27–40 Coordinated regulation of autophagy by p38alpha MAPK through mAtg9 and p38IP. Webber JL, Tooze SA.
PPP2R2A		Negative Regulator of Autophagy	protein phosphatase 2, regulatory subunit B, alpha	J Biol Chem. 2016 May 13;291(20):10858–10866 Regulation of Beclin 1 Protein Phosphorylation and Autophagy by Protein Phosphatase 2A (PP2A) and Death-associated Protein Kinase 3 (DAPK3). Fujiwara N, Usui T, Ohama T, Sato K.
CISD2	NAF-1	Negative Regulator of Autophagy	CDGSH iron sulfur domain 2	Cell Biol Int. 2015 Jul;39(7):816–823 NAF-1 antagonizes starvation-induced autophagy through AMPK signaling pathway in cardiomyocytes. Du X, Xiao R, Xiao F, Chen Y, Hua F, Yu S, Xu G.
GOLGA2	GM130	Negative Regulator of Autophagy	golgin A2	Mol Cell. 2015 Dec 17;60(6):899–913 Activation of ULK Kinase and Autophagy by GABARAP Trafficking from the Centrosome Is Regulated by WAC and GM130. Joachim J, Jefferies HB, Razi M, Frith D, Snijders AP, Chakravarty P, Judith D, Tooze SA.
CYBB	NOX2	Negative Regulator of Autophagy	cytochrome b-245, beta polypeptide	Autophagy. 2016;12(4):705–706 Enhanced autophagy as a potential mechanism for the improved physiological function by simvastatin in muscular dystrophy. Whitehead NP.
HSPA1A	HSP70	Negative Regulator of Autophagy	heat shock 70kDa protein 1A	J Biol Chem. 2013 May 24;288(21):14959–14972. Regulatory coordination between two major intracellular homeostatic systems: heat shock response and autophagy. Dokladny K, Zuhl MN, Mandell M, Bhattacharya D, Schneider S, Deretic V, Moseley PL.
UCP2	UCP2	Negative Regulator of Autophagy	uncoupling protein 2 (mitochondrial, proton carrier)	Biochim Biophys Acta. 2013 Mar;1833(3):672–679 UCP2 inhibition triggers ROS-dependent nuclear translocation of GAPDH and autophagic cell death in pancreatic adenocarcinoma cells. Dando I, Fiorini C, Pozza ED, Padroni C, Costanzo C, Palmieri M, Donadelli M.
C9orf72		Negative Regulator of Autophagy	chromosome 9 open reading frame 72	Autophagy. 2017 Jul 3;13(7):1254–1255 Systemic deregulation of autophagy upon loss of ALS- and FTD-linked C9orf72. Ji YJ, Ugolino J, Brady NR, Hamacher-Brady A, Wang J.
HERC1		Negative Regulator of Autophagy	HECT and RLD domain containing E3 ubiquitin protein ligase family member 1	PLoS Genet. 2009 Dec;5(12):e1000784 Progressive Purkinje cell degeneration in tambaleante mutant mice is a consequence of a missense mutation in HERC1 E3 ubiquitin ligase. Mashimo T, Hadjebi O, Amair-Pinedo F, Tsurumi T, Langa F, Serikawa T, Sotelo C, Guénet JL, Rosa JL.
TMEM173	MITA	Negative Regulator of Autophagy	transmembrane protein 173	Cell Signal. 2017 Jul;35:73–83 MITA modulated autophagy flux promotes cell death in breast cancer cells. Bhatelia K, Singh K, Prajapati P, Sripada L, Roy M, Singh R.
MST1		Negative Regulator of Autophagy	Macrophage Stimulating 1	Nat Med. 2013 Nov;19(11):1478–1488 Mst1 inhibits autophagy by promoting the interaction between Beclin1 and Bcl-2. Maejima Y, Kyoi S, Zhai P, Liu T, Li H, Ivessa A, Sciarretta S, Del Re DP, Zablocki DK, Hsu CP, Lim DS, Isobe M, Sadoshima J.
KIAA0226	RUBICON	Negative Regulator of Autophagy	KIAA0226	Biochim Biophys Acta. 2016 Apr;1861(4):269–284. Autophagy, lipophagy and lysosomal lipid storage disorders. Ward C, Martinez-Lopez N, Otten EG, Carroll B, Maetzel D, Singh R, Sarkar S, Korolchuk VI.
MAPK8	JNK1	Positive regulator of Autophagy	mitogen-activated protein kinase 8	Biosci Rep. 2015 Apr 22;35(3):e00199 MAPK/JNK signalling: a potential autophagy regulation pathway. Zhou YY, Li Y, Jiang WQ, Zhou LF.
MCOLN3		Positive regulator of Autophagy	mucolipin 3	Cell Biol Int. 2015 Jul;39(7):816–823 NAF-1 antagonizes starvation-induced autophagy through AMPK signaling pathway in cardiomyocytes. Du X, Xiao R, Xiao F, Chen Y, Hua F, Yu S, Xu G.
DRAM1	DRAM1	Positive regulator of Autophagy	DNA-damage regulated autophagy modulator 1	PLoS One. 2013 May 17;8(5):e63245 DRAM1 regulates autophagy flux through lysosomes. Zhang XD, Qi L, Wu JC, Qin ZH.
HDAC1	HDAC1	Positive regulator of Autophagy	histone deacetylase 1	Proc Natl Acad Sci U S A. 2012 Jan 31;109(5):1649–1654 Histone deacetylases 1 and 2 regulate autophagy flux and skeletal muscle homeostasis in mice. Moresi V, Carrer M, Grueter CE, Rifki OF, Shelton JM, Richardson JA, Bassel-Duby R, Olson EN.
HDAC2	HDAC2	Positive regulator of Autophagy	histone deacetylase 2	Proc Natl Acad Sci U S A. 2012 Jan 31;109(5):1649–1654 Histone deacetylases 1 and 2 regulate autophagy flux and skeletal muscle homeostasis in mice. Moresi V, Carrer M, Grueter CE, Rifki OF, Shelton JM, Richardson JA, Bassel-Duby R, Olson EN.
TBK1	TBK1	Positive regulator of Autophagy	TANK-binding kinase 1	Proc Natl Acad Sci U S A. 2016 Apr 12;113(15):4039–4044 Phosphorylation of OPTN by TBK1 enhances its binding to Ub chains and promotes selective autophagy of damaged mitochondria. Richter B, Sliter DA, Herhaus L, Stolz A, Wang C, Beli P, Zaffagnini G, Wild P, Martens S, Wagner SA, Youle RJ, Dikic I.
NOX4	NOX4	Positive regulator of Autophagy	NADPH oxidase 4	Autophagy. 2014 Apr;10(4):699–701 NOX4 regulates autophagy during energy deprivation. Sciarretta S, Volpe M, Sadoshima J.
DAPK1	DAPK1	Positive regulator of Autophagy	death-associated protein kinase 1	Nat Rev Mol Cell Biol. 2018 Jun;19(6):349–364. Mechanism and medical implications of mammalian autophagy. Dikic I, Elazar Z.
DAPK2	DAPK2	Positive regulator of Autophagy	death-associated protein kinase 2	Cell Death Differ. 2015 Mar;22(3):465–475 DAPK2 is a novel regulator of mTORC1 activity and autophagy. Ber Y, Shiloh R, Gilad Y, Degani N, Bialik S, Kimchi A.
CAST	CALPASTATIN	Positive regulator of Autophagy	calpastatin	Cell Death Differ. 2015 Mar;22(3):433–444 Calpain inhibition mediates autophagy-dependent protection against polyglutamine toxicity. Menzies FM, Garcia-Arencibia M, Imarisio S, O'Sullivan NC, Ricketts T, Kent BA, Rao MV, Lam W, Green-Thompson ZW, Nixon RA, Saksida LM, Bussey TJ, O'Kane CJ, Rubinsztein DC.
PDCD6IP		Positive regulator of Autophagy	programmed cell death 6 interacting protein	Nat Cell Biol. 2015 Mar;17(3):300–310 ATG12-ATG3 interacts with Alix to promote basal autophagic flux and late endosome function. Murrow L, Malhotra R, Debnath J.
PICALM	PICALM	Positive regulator of Autophagy	phosphatidylinositol binding clathrin assembly protein	Nat Commun. 2014 Sep 22;5:4998. PICALM modulates autophagy activity and tau accumulation. Moreau K, Fleming A, Imarisio S, Lopez Ramirez A, Mercer JL, Jimenez-Sanchez M, Bento CF, Puri C, Zavodszky E, Siddiqi F, Lavau CP, Betton M, O'Kane CJ, Wechsler DS, Rubinsztein DC.
SMURF1	SMURF1	Positive regulator of Autophagy	SMAD specific E3 ubiquitin protein ligase 1	Nature. 2011 Dec 1;480(7375):113–117 Image-based genome-wide siRNA screen identifies selective autophagy factors. Orvedahl A, Sumpter R Jr, Xiao G, Ng A, Zou Z, Tang Y, Narimatsu M, Gilpin C, Sun Q, Roth M, Forst CV, Wrana JL, Zhang YE, Luby-Phelps K, Xavier RJ, Xie Y, Levine B.
SCOC	SCOC	Positive regulator of Autophagy	short coiled-coil protein	EMBO J. 2012 Apr 18;31(8):1931–1946 Genome-wide siRNA screen reveals amino acid starvation-induced autophagy requires SCOC and WAC. McKnight NC, Jefferies HB, Alemu EA, Saunders RE, Howell M, Johansen T, Tooze SA.
WAC	WAC	Positive regulator of Autophagy	WW domain containing adaptor with coiled-coil	Mol Cell. 2015 Dec 17;60(6):899–913 Activation of ULK Kinase and Autophagy by GABARAP Trafficking from the Centrosome Is Regulated by WAC and GM130. Joachim J, Jefferies HB, Razi M, Frith D, Snijders AP, Chakravarty P, Judith D, Tooze SA.
MYO6	MYOSIN VI	Positive regulator of Autophagy	myosin VI	J Cell Sci. 2013 Jun 15;126(Pt 12):2561–2570 Myosin VI and its cargo adaptors - linking endocytosis and autophagy. Tumbarello DA, Kendrick-Jones J, Buss F.
PIM2	PIM2	Positive regulator of Autophagy	pim-2 oncogene	J Cell Physiol. 2007 Oct;213(1):246–251 PIM-2 is an independent regulator of chondrocyte survival and autophagy in the epiphyseal growth plate. Bohensky J, Shapiro IM, Leshinsky S, Watanabe H, Srinivas V.
DYNLL1		Positive regulator of Autophagy	Cytoplasmic dynein light chain	Proc Natl Acad Sci U S A. 2010 Jan 12;107(2):742–747 Dynein light chain 1 is required for autophagy, protein clearance, and cell death in Drosophila. Batlevi Y, Martin DN, Pandey UB, Simon CR, Powers CM, Taylor JP, Baehrecke EH.
IRGM		Positive regulator of Autophagy	immunity-related GTPase family, M	Mol Cell. 2015 May 7;58(3):507–521 IRGM governs the core autophagy machinery to conduct antimicrobial defense. Chauhan S, Mandell MA, Deretic V.
ABL2		Positive regulator of Autophagy	c-abl oncogene 2, non-receptor tyrosine kinase	J Biol Chem. 2008 Dec 19;283(51):35941–35953 Abl kinases regulate autophagy by promoting the trafficking and function of lysosomal components. Yogalingam G, Pendergast AM.
ABL1		Positive regulator of Autophagy	c-abl oncogene 1, non-receptor tyrosine kinase	J Biol Chem. 2008 Dec 19;283(51):35941–35953 Abl kinases regulate autophagy by promoting the trafficking and function of lysosomal components. Yogalingam G, Pendergast AM.
TMEM59		Positive regulator of Autophagy	transmembrane protein 59	EMBO J. 2013 Feb 20;32(4):566–582 TMEM59 defines a novel ATG16L1-binding motif that promotes local activation of LC3. Boada-Romero E, Letek M, Fleischer A, Pallauf K, Ramón-Barros C, Pimentel-Muiños FX.
EI24		Positive regulator of Autophagy	etoposide induced 2.4	J Biol Chem. 2012 Dec 7;287(50):42053–42063 The p53-induced gene Ei24 is an essential component of the basal autophagy pathway. Zhao YG, Zhao H, Miao L, Wang L, Sun F, Zhang H.
MTDH		Positive regulator of Autophagy	metadherin	Tumour Biol. 2013 Aug;34(4):2433–2440 Metadherin confers chemoresistance of cervical cancer cells by inducing autophagy and activating ERK/NF-κB pathway. Zhang J, Zhang Y, Liu S, Zhang Q, Wang Y, Tong L, Chen X, Ji Y, Shang Q, Xu B, Chu M, Wei L.
EVA1A		Positive regulator of Autophagy	eva-1 homolog A (C. elegans)	Stem Cell Reports. 2016 Mar 8;6(3):396–410 EVA1A/TMEM166 Regulates Embryonic Neurogenesis by Autophagy. Li M, Lu G, Hu J, Shen X, Ju J, Gao Y, Qu L, Xia Y, Chen Y, Bai Y.
SUPT20H		Positive regulator of Autophagy	suppressor of Ty 20 homolog (S. cerevisiae)	EMBO J. 2010 Jan 6;29(1):27–40 Coordinated regulation of autophagy by p38alpha MAPK through mAtg9 and p38IP. Webber JL, Tooze SA.
DAPK3		Positive regulator of Autophagy	death-associated protein kinase 3	J Biol Chem. 2016 May 13;291(20):10858–10866 Regulation of Beclin 1 Protein Phosphorylation and Autophagy by Protein Phosphatase 2A (PP2A) and Death-associated Protein Kinase 3 (DAPK3). Fujiwara N, Usui T, Ohama T, Sato K.
BAG3		Positive regulator of Autophagy	BCL2-associated athanogene 3	Autophagy. 2011 Jul;7(7):795–798 BAG3 and friends: co-chaperones in selective autophagy during aging and disease. Behl C.
TMEM74		Positive regulator of Autophagy	transmembrane protein 74	Biochem Biophys Res Commun. 2008 May 2;369(2):622–629. TMEM74, a lysosome and autophagosome protein, regulates autophagy. Yu C, Wang L, Lv B, Lu Y, Zeng L, Chen Y, Ma D, Shi T, Wang L.
TM9SF1		Positive regulator of Autophagy	transmembrane 9 superfamily member 1	Autophagy. 2009 Jan;5(1):52–60 High-throughput functional screening for autophagy-related genes and identification of TM9SF1 as an autophagosome-inducing gene. He P, Peng Z, Luo Y, Wang L, Yu P, Deng W, An Y, Shi T, Ma D.
ZFYVE1	DFCP1	Positive regulator of Autophagy	zinc finger, FYVE domain containing 1	Semin Cancer Biol. 2013 Oct;23(5):301–309 Autophagosome formation--the role of ULK1 and Beclin1-PI3KC3 complexes in setting the stage. Wirth M, Joachim J, Tooze SA.
KIAA1324	EIG121	Positive regulator of Autophagy	KIAA1324	Cell Death Dis. 2010;1(4):e32 The novel estrogen-induced gene EIG121 regulates autophagy and promotes cell survival under stress. Deng L, Feng J, Broaddus RR.
HDAC10	HDAC10	Positive regulator of Autophagy	histone deacetylase 10	Proc Natl Acad Sci U S A. 2013 Jul 9;110(28):E2592–E2601 Histone deacetylase 10 promotes autophagy-mediated cell survival. Oehme I, Linke JP, Böck BC, Milde T, Lodrini M, Hartenstein B, Wiegand I, Eckert C, Roth W, Kool M, Kaden S, Gröne HJ, Schulte JH, Lindner S, Hamacher-Brady A, Brady NR, Deubzer HE, Witt O.
SNAP29		Positive regulator of Autophagy	synaptosomal-associated protein, 29kDa	Autophagy. 2014;10(12):2251–2268 Multiple functions of the SNARE protein Snap29 in autophagy, endocytic, and exocytic trafficking during epithelial formation in Drosophila. Morelli E, Ginefra P, Mastrodonato V, Beznoussenko GV, Rusten TE, Bilder D, Stenmark H, Mironov AA, Vaccari T. Nature. 2015 Apr 23;520(7548):563–566 ATG14 promotes membrane tethering and fusion of autophagosomes to endolysosom…
PXN		Positive regulator of Autophagy	paxillin	Oncogene. 2017 Mar 23;36(12):1619–1630 Autophagy in cancer metastasis. Mowers EE, Sharifi MN, Macleod KF.
TGM2		Positive regulator of Autophagy	transglutaminase 2	Autophagy. 2009 Nov;5(8):1145–1154. Transglutaminase 2 is involved in autophagosome maturation. D'Eletto M, Farrace MG, Falasca L, Reali V, Oliverio S, Melino G, Griffin M, Fimia GM, Piacentini M.
STUB1		Positive regulator of Autophagy	STIP1 homology and U-box containing protein 1, E3 ubiquitin protein ligase	EMBO J. 2017 Sep 1;36(17):2544–2552 STUB1 regulates TFEB-induced autophagy-lysosome pathway. Sha Y, Rao L, Settembre C, Ballabio A, Eissa NT.
PMAIP1	NOXA	Positive regulator of Autophagy	Phorbol-12-Myristate-13-Acetate-Induced Protein 1	FEBS J. 2015 Mar;282(6):1006–1016 BH3-only proteins: a 20-year stock-take. Doerflinger M, Glab JA, Puthalakath H.
PCM1		Positive regulator of Autophagy	Pericentriolar Material 1	Curr Biol. 2017 Jul 24;27(14):2123–2136.e7 Centriolar Satellites Control GABARAP Ubiquitination and GABARAP-Mediated Autophagy. Joachim J, Razi M, Judith D, Wirth M, Calamita E, Encheva V, Dynlacht BD, Snijders AP, O'Reilly N, Jefferies HBJ, Tooze SA.
RAB3GAP1	RBG1	Positive regulator of Autophagy	RAB3 GTPase Activating Protein Catalytic Subunit 1	Autophagy. 2014;10(12):2297–2309 RAB3GAP1 and RAB3GAP2 modulate basal and rapamycin-induced autophagy. Spang N, Feldmann A, Huesmann H, Bekbulat F, Schmitt V, Hiebel C, Koziollek-Drechsler I, Clement AM, Moosmann B, Jung J, Behrends C, Dikic I, Kern A, Behl C.
RAB18		Positive regulator of Autophagy		Biochem Biophys Res Commun. 2017 May 6;486(3):738–743 The RAB GTPase RAB18 modulates macroautophagy and proteostasis. Feldmann A, Bekbulat F, Huesmann H, Ulbrich S, Tatzelt J, Behl C, Kern A.
CLN3		Its mutation leads to Autophagy defects	ceroid-lipofuscinosis, neuronal 3	Neurology. 2014 Jun 10;82(23):2072–2076 Novel CLN3 mutation causing autophagic vacuolar myopathy. Cortese A, Tucci A, Piccolo G, Galimberti CA, Fratta P, Marchioni E, Grampa G, Cereda C, Grieco G, Ricca I, Pittman A, Ciscato P, Napoli L, Lucchini V, Ripolone M, Violano R, Fagiolari G, Mole SE, Hardy J, Moglia A, Moggio M.
CFTR		Its mutation leads to Autophagy defects	cystic fibrosis transmembrane conductance regulator (ATP-binding cassette sub-family C, member 7)	Nat Cell Biol. 2010 Sep;12(9):863–875 Defective CFTR induces aggresome formation and lung inflammation in cystic fibrosis through ROS-mediated autophagy inhibition. Luciani A, Villella VR, Esposito S, Brunetti-Pierri N, Medina D, Settembre C, Gavina M, Pulze L, Giardino I, Pettoello-Mantovani M, D'Apolito M, Guido S, Masliah E, Spencer B, Quaratino S, Raia V, Ballabio A, Maiuri L.
TP53INP1		Autophagy-dependent cell death	tumor protein p53 inducible nuclear protein 1	Cell Death Differ. 2012 Sep;19(9):1525–1535 TP53INP1, a tumor suppressor, interacts with LC3 and ATG8-family proteins through the LC3-interacting region (LIR) and promotes autophagy-dependent cell death. Seillier M, Peuget S, Gayet O, Gauthier C, N'Guessan P, Monte M, Carrier A, Iovanna JL, Dusetti NJ.
TRIM13		Autophagy-dependent cell death	tripartite motif containing 13	Biochim Biophys Acta. 2013 Dec;1833(12):3134–3144 TRIM13 regulates caspase-8 ubiquitination, translocation to autophagosomes and activation during ER stress induced cell death. Tomar D, Prajapati P, Sripada L, Singh K, Singh R, Singh AK, Singh R.
RAB11A	RAB11A	Rab proteins involved in autophagosome formation	RAB11A, member RAS oncogene family	Cell Death Differ. 2014 Mar;21(3):348–358 Regulation of autophagy by the Rab GTPase network. Ao X, Zou L, Wu Y.
RAB23	RAB23	Rab proteins involved in autophagosome formation	RAB23, member RAS oncogene family	Cell Death Differ. 2014 Mar;21(3):348–358 Regulation of autophagy by the Rab GTPase network. Ao X, Zou L, Wu Y.
RAB1A	RAB1A	Rab proteins involved in autophagosome formation	RAB1A, member RAS oncogene family	Cell Death Differ. 2014 Mar;21(3):348–358 Regulation of autophagy by the Rab GTPase network. Ao X, Zou L, Wu Y.
RAB5A	RAB5A	Rab proteins involved in autophagosome formation	RAB5A, member RAS oncogene family	Cell Death Differ. 2014 Mar;21(3):348–358 Regulation of autophagy by the Rab GTPase network. Ao X, Zou L, Wu Y.
RAB8B	RAB8B	Rab proteins involved in autophagosome formation	RAB8B, member RAS oncogene family	Cell Death Differ. 2014 Mar;21(3):348–358 Regulation of autophagy by the Rab GTPase network. Ao X, Zou L, Wu Y.
RAB1B	RAB1B	Rab proteins involved in autophagosome formation	RAB1B, member RAS oncogene family	Cell Death Differ. 2014 Mar;21(3):348–358 Regulation of autophagy by the Rab GTPase network. Ao X, Zou L, Wu Y.
RAB7A	RAB7A	Rab proteins involved in autophagosome formation	RAB7A, member RAS oncogene family	Cell Death Differ. 2014 Mar;21(3):348–358 Regulation of autophagy by the Rab GTPase network. Ao X, Zou L, Wu Y.
RAB5B	RAB5B	Rab proteins involved in autophagosome formation	RAB5B, member RAS oncogene family	Cell Death Differ. 2014 Mar;21(3):348–358 Regulation of autophagy by the Rab GTPase network. Ao X, Zou L, Wu Y.
RAB5C	RAB5C	Rab proteins involved in autophagosome formation	RAB5C, member RAS oncogene family	Cell Death Differ. 2014 Mar;21(3):348–358 Regulation of autophagy by the Rab GTPase network. Ao X, Zou L, Wu Y.
RAB32	RAB32	Rab proteins involved in autophagosome formation	RAB32, member RAS oncogene family	Cell Death Differ. 2014 Mar;21(3):348–358 Regulation of autophagy by the Rab GTPase network. Ao X, Zou L, Wu Y.
RAB24	RAB24	Rab proteins involved in autophagosome formation	RAB24, member RAS oncogene family	Cell Death Differ. 2014 Mar;21(3):348–358 Regulation of autophagy by the Rab GTPase network. Ao X, Zou L, Wu Y.
RAB8A	RAB8A	Rab proteins involved in autophagosome formation	RAB8A, member RAS oncogene family	Cell Death Differ. 2014 Mar;21(3):348–358 Regulation of autophagy by the Rab GTPase network. Ao X, Zou L, Wu Y.
RAB11B	RAB11B	Rab proteins involved in autophagosome formation	RAB11B, member RAS oncogene family	Cell Death Differ. 2014 Mar;21(3):348–358 Regulation of autophagy by the Rab GTPase network. Ao X, Zou L, Wu Y.
RAB33B	RAB33B	Rab proteins involved in autophagosome formation	RAB33B, member RAS oncogene family	Cell Death Differ. 2014 Mar;21(3):348–358 Regulation of autophagy by the Rab GTPase network. Ao X, Zou L, Wu Y.
RAB1C	RAB1C	Rab proteins involved in autophagosome formation	RAB1C, member RAS oncogene family pseudogene	Cell Death Differ. 2014 Mar;21(3):348–358 Regulation of autophagy by the Rab GTPase network. Ao X, Zou L, Wu Y.
RAB9A	RAB9A	Rab proteins involved in autophagosome formation	RAB9A, member RAS oncogene family	Cell Death Differ. 2014 Mar;21(3):348–358 Regulation of autophagy by the Rab GTPase network. Ao X, Zou L, Wu Y.
RAB25	RAB25	Rab proteins involved in autophagosome formation	RAB25, member RAS oncogene family	Cell Death Differ. 2014 Mar;21(3):348–358 Regulation of autophagy by the Rab GTPase network. Ao X, Zou L, Wu Y.
RAB4A	RAB4A	Rab proteins involved in autophagosome formation	RAB4A, member RAS oncogene family	PLoS One. 2014 Jan 3;9(1):e84392 HRES-1/Rab4 promotes the formation of LC3(+) autophagosomes and the accumulation of mitochondria during autophagy. Talaber G, Miklossy G, Oaks Z, Liu Y, Tooze SA, Chudakov DM, Banki K, Perl A.
RAB4B	RAB4B	Rab proteins involved in autophagosome formation	RAB4B, member RAS oncogene family	PLoS One. 2014 Jan 3;9(1):e84392 HRES-1/Rab4 promotes the formation of LC3(+) autophagosomes and the accumulation of mitochondria during autophagy. Talaber G, Miklossy G, Oaks Z, Liu Y, Tooze SA, Chudakov DM, Banki K, Perl A.
USP25		Ubiquitin and Autophagy	ubiquitin specific peptidase 25	Proc Natl Acad Sci U S A. 2015 Sep 8;112(36):11324–11329 Induction of USP25 by viral infection promotes innate antiviral responses by mediating the stabilization of TRAF3 and TRAF6. Lin D, Zhang M, Zhang MX, Ren Y, Jin J, Zhao Q, Pan Z, Wu M, Shu HB, Dong C, Zhong B.
USP16		Ubiquitin and Autophagy	ubiquitin specific peptidase 16	Biochem J. 2015 Jan 1;465(1):1–26 DUBs, the regulation of cell identity and disease. Heideker J, Wertz IE.
U2AF1		Ubiquitin and Autophagy	U2 small nuclear RNA auxiliary factor 1	Mol Cell. 2016 May 19;62(4):473–474 Defective Autophagy Initiates Malignant Transformation. Galluzzi L, Bravo-San Pedro JM, Kroemer G.
USP8		Ubiquitin and Autophagy	ubiquitin specific peptidase 8	EMBO J. 2014 Nov 3;33(21):2473–2491 USP8 regulates mitophagy by removing K6-linked ubiquitin conjugates from parkin. Durcan TM, Tang MY, Pérusse JR, Dashti EA, Aguileta MA, McLelland GL, Gros P, Shaler TA, Faubert D, Coulombe B, Fon EA.
USP7		Ubiquitin and Autophagy	ubiquitin specific peptidase 7 (herpes virus-associated)	Nature. 2010 Jul 1;466(7302):68–76 Network organization of the human autophagy system. Behrends C, Sowa ME, Gygi SP, Harper JW.
USP11		Ubiquitin and Autophagy	ubiquitin specific peptidase 11	Nature. 2010 Jul 1;466(7302):68–76 Network organization of the human autophagy system. Behrends C, Sowa ME, Gygi SP, Harper JW.
USP10		Ubiquitin and Autophagy	ubiquitin specific peptidase 10	Nature. 2010 Jul 1;466(7302):68–76 Network organization of the human autophagy system. Behrends C, Sowa ME, Gygi SP, Harper JW.
PIK3AP1		Candidate kinases required for basal Autophagy	phosphoinositide-3-kinase adaptor protein 1	Autophagy. 2009 Oct;5(7):1018–1025 Identification of novel autophagy regulators by a luciferase-based assay for the kinetics of autophagic flux. Farkas T, Høyer-Hansen M, Jäättelä M.
TSKS		Candidate kinases required for basal Autophagy	testis-specific serine kinase substrate	Autophagy. 2009 Oct;5(7):1018–1025 Identification of novel autophagy regulators by a luciferase-based assay for the kinetics of autophagic flux. Farkas T, Høyer-Hansen M, Jäättelä M.
NRBP2		Candidate kinases required for basal Autophagy	nuclear receptor binding protein 2	Autophagy. 2009 Oct;5(7):1018–1025 Identification of novel autophagy regulators by a luciferase-based assay for the kinetics of autophagic flux. Farkas T, Høyer-Hansen M, Jäättelä M.
NEK9		Candidate kinases required for basal Autophagy	NIMA-related kinase 9	Autophagy. 2009 Oct;5(7):1018–1025 Identification of novel autophagy regulators by a luciferase-based assay for the kinetics of autophagic flux. Farkas T, Høyer-Hansen M, Jäättelä M.
PGK2		Candidate kinases required for basal Autophagy	phosphoglycerate kinase 2	Autophagy. 2009 Oct;5(7):1018–1025 Identification of novel autophagy regulators by a luciferase-based assay for the kinetics of autophagic flux. Farkas T, Høyer-Hansen M, Jäättelä M.
NME4		Candidate kinases required for basal Autophagy	NME/NM23 nucleoside diphosphate kinase 4	Autophagy. 2009 Oct;5(7):1018–1025 Identification of novel autophagy regulators by a luciferase-based assay for the kinetics of autophagic flux. Farkas T, Høyer-Hansen M, Jäättelä M.
PIK3R4		Candidate kinases required for basal Autophagy	phosphoinositide-3-kinase, regulatory subunit 4	Autophagy. 2009 Oct;5(7):1018–1025 Identification of novel autophagy regulators by a luciferase-based assay for the kinetics of autophagic flux. Farkas T, Høyer-Hansen M, Jäättelä M.
MOS		Candidate kinases required for basal Autophagy	v-mos Moloney murine sarcoma viral oncogene homolog	Autophagy. 2009 Oct;5(7):1018–1025 Identification of novel autophagy regulators by a luciferase-based assay for the kinetics of autophagic flux. Farkas T, Høyer-Hansen M, Jäättelä M.
IKBKB		Candidate kinases required for basal Autophagy	inhibitor of kappa light polypeptide gene enhancer in B-cells, kinase beta	Autophagy. 2009 Oct;5(7):1018–1025 Identification of novel autophagy regulators by a luciferase-based assay for the kinetics of autophagic flux. Farkas T, Høyer-Hansen M, Jäättelä M.
TPD52L3		Candidate kinases required for basal Autophagy	tumor protein D52-like 3	Autophagy. 2009 Oct;5(7):1018–1025 Identification of novel autophagy regulators by a luciferase-based assay for the kinetics of autophagic flux. Farkas T, Høyer-Hansen M, Jäättelä M.
LIMK1		Candidate kinases required for basal Autophagy	LIM domain kinase 1	Autophagy. 2009 Oct;5(7):1018–1025 Identification of novel autophagy regulators by a luciferase-based assay for the kinetics of autophagic flux. Farkas T, Høyer-Hansen M, Jäättelä M.
GLYCTK		Candidate kinases required for basal Autophagy	glycerate kinase	Autophagy. 2009 Oct;5(7):1018–1025 Identification of novel autophagy regulators by a luciferase-based assay for the kinetics of autophagic flux. Farkas T, Høyer-Hansen M, Jäättelä M.
PRKACA		Candidate kinases required for basal Autophagy	protein kinase, cAMP-dependent, catalytic, alpha	Autophagy. 2009 Oct;5(7):1018–1025 Identification of novel autophagy regulators by a luciferase-based assay for the kinetics of autophagic flux. Farkas T, Høyer-Hansen M, Jäättelä M.
ALPK2		Candidate kinases required for basal Autophagy	alpha-kinase 2	Autophagy. 2009 Oct;5(7):1018–1025 Identification of novel autophagy regulators by a luciferase-based assay for the kinetics of autophagic flux. Farkas T, Høyer-Hansen M, Jäättelä M.
ACVR2B		Candidate kinases required for basal Autophagy	activin A receptor, type IIB	Autophagy. 2009 Oct;5(7):1018–1025 Identification of novel autophagy regulators by a luciferase-based assay for the kinetics of autophagic flux. Farkas T, Høyer-Hansen M, Jäättelä M.
MARK4		Candidate kinases required for basal Autophagy	MAP/microtubule affinity-regulating kinase 4	Autophagy. 2009 Oct;5(7):1018–1025 Identification of novel autophagy regulators by a luciferase-based assay for the kinetics of autophagic flux. Farkas T, Høyer-Hansen M, Jäättelä M.
MAP3K1		Candidate kinases required for basal Autophagy	mitogen-activated protein kinase kinase kinase 1, E3 ubiquitin protein ligase	Autophagy. 2009 Oct;5(7):1018–1025 Identification of novel autophagy regulators by a luciferase-based assay for the kinetics of autophagic flux. Farkas T, Høyer-Hansen M, Jäättelä M.
NUAK1		Candidate kinases required for basal Autophagy	NUAK family, SNF1-like kinase, 1	Autophagy. 2009 Oct;5(7):1018–1025 Identification of novel autophagy regulators by a luciferase-based assay for the kinetics of autophagic flux. Farkas T, Høyer-Hansen M, Jäättelä M.
LY6G5B		Candidate kinases required for basal Autophagy	lymphocyte antigen 6 complex, locus G5B	Autophagy. 2009 Oct;5(7):1018–1025 Identification of novel autophagy regulators by a luciferase-based assay for the kinetics of autophagic flux. Farkas T, Høyer-Hansen M, Jäättelä M.
PRDX5		Candidate kinases required for basal Autophagy	peroxiredoxin 5	Autophagy. 2009 Oct;5(7):1018–1025 Identification of novel autophagy regulators by a luciferase-based assay for the kinetics of autophagic flux. Farkas T, Høyer-Hansen M, Jäättelä M.
PRKDC		Candidate kinases required for basal Autophagy	protein kinase, DNA-activated, catalytic polypeptide	Autophagy. 2009 Oct;5(7):1018–1025 Identification of novel autophagy regulators by a luciferase-based assay for the kinetics of autophagic flux. Farkas T, Høyer-Hansen M, Jäättelä M.
AK7		Candidate kinases required for basal Autophagy	adenylate kinase 7	Autophagy. 2009 Oct;5(7):1018–1025 Identification of novel autophagy regulators by a luciferase-based assay for the kinetics of autophagic flux. Farkas T, Høyer-Hansen M, Jäättelä M.
PRKCE		Candidate kinases required for basal Autophagy	protein kinase C, epsilon	Autophagy. 2009 Oct;5(7):1018–1025 Identification of novel autophagy regulators by a luciferase-based assay for the kinetics of autophagic flux. Farkas T, Høyer-Hansen M, Jäättelä M.
CDC42SE2		Candidate kinases required for basal Autophagy	CDC42 small effector 2	Autophagy. 2009 Oct;5(7):1018–1025 Identification of novel autophagy regulators by a luciferase-based assay for the kinetics of autophagic flux. Farkas T, Høyer-Hansen M, Jäättelä M.
MAPK4		Candidate kinases required for basal Autophagy	mitogen-activated protein kinase 4	Autophagy. 2009 Oct;5(7):1018–1025 Identification of novel autophagy regulators by a luciferase-based assay for the kinetics of autophagic flux. Farkas T, Høyer-Hansen M, Jäättelä M.
TIE1		Candidate kinases required for basal Autophagy	tyrosine kinase with immunoglobulin-like and EGF-like domains 1	Autophagy. 2009 Oct;5(7):1018–1025 Identification of novel autophagy regulators by a luciferase-based assay for the kinetics of autophagic flux. Farkas T, Høyer-Hansen M, Jäättelä M.
SKAP1		Candidate kinases required for basal Autophagy	src kinase associated phosphoprotein 1	Autophagy. 2009 Oct;5(7):1018–1025 Identification of novel autophagy regulators by a luciferase-based assay for the kinetics of autophagic flux. Farkas T, Høyer-Hansen M, Jäättelä M.
CLK3		Candidate kinases required for basal Autophagy	CDC-like kinase 3	Autophagy. 2009 Oct;5(7):1018–1025 Identification of novel autophagy regulators by a luciferase-based assay for the kinetics of autophagic flux. Farkas T, Høyer-Hansen M, Jäättelä M.
DGKB		Candidate kinases required for basal Autophagy	diacylglycerol kinase, beta 90kDa	Autophagy. 2009 Oct;5(7):1018–1025 Identification of novel autophagy regulators by a luciferase-based assay for the kinetics of autophagic flux. Farkas T, Høyer-Hansen M, Jäättelä M.
CHKA		Candidate kinases required for basal Autophagy	choline kinase alpha	Autophagy. 2009 Oct;5(7):1018–1025 Identification of novel autophagy regulators by a luciferase-based assay for the kinetics of autophagic flux. Farkas T, Høyer-Hansen M, Jäättelä M.
CLK2		Candidate kinases required for basal Autophagy	CDC-like kinase 2	Autophagy. 2009 Oct;5(7):1018–1025 Identification of novel autophagy regulators by a luciferase-based assay for the kinetics of autophagic flux. Farkas T, Høyer-Hansen M, Jäättelä M.
BMX		Candidate kinases required for basal Autophagy	BMX non-receptor tyrosine kinase	Autophagy. 2009 Oct;5(7):1018–1025 Identification of novel autophagy regulators by a luciferase-based assay for the kinetics of autophagic flux. Farkas T, Høyer-Hansen M, Jäättelä M.

## Sheet: Autophagy regulators
Genes, that are listed more than once, are marked with the red color
Official Gene symbol	Alias (optional)	Biological Function	Details	Description	Refs
ATF2	CRE-BP1, CREB-2, CREB2, HB16, TREB7	Positive regulator of Autophagy genes	sequence-specific factor that activate transcription by direct effects on chromatin components. The reduction of ATF2 expression is an important step in H2O2-induced cell apoptosis that also contributes to autophagy suppression.	activating transcription factor 2	Stem Cells. 2015 Jun;33(6):1863-77. Icariin promotes angiogenic differentiation and prevents oxidative stress-induced autophagy in endothelial progenitor cells. Tang Y
ATF3		Positive regulator of Autophagy genes	cellular stress response	activating transcription factor 3	Mol Pharmacol. 2014 May;85(5):682-91. Activating transcription factor 3 protects against pressure-overload heart failure via the autophagy molecule Beclin-1 pathway. Lin H
ATF4	CREB-2, CREB2, TAXREB67, TXREB	Positive regulator of Autophagy genes	protective or deleterious effects on cell survival	activating transcription factor 4	The eIF2α/ATF4 pathway is essential for stress-induced autophagy gene expression; 2) J Bone Miner Res. 2017 Mar 17. Cartilage-specific Autophagy Deficiency Promotes ER Stress and Impairs Chondrogenesis in PERK-ATF4-CHOP Dependent Manner. Kang X
ATF6	ACHM7A, ATF6	Positive regulator of Autophagy genes	unfolded protein response (UPR) during endoplasmic reticulum (ER) stress	activating transcription factor 6	Cell Biol Toxicol. 2016 Apr;32(2):141-52. Quinocetone triggered ER stress-induced autophagy via ATF6/DAPK1-modulated mAtg9a trafficking. Zhou Y
CEBPB	C/EBP-beta, IL6DBP, NF-IL6, TCF5	Positive regulator of Autophagy genes	regulation of genes involved in immune and inflammatory responses	CCAAT/enhancer binding protein beta	Autophagy. 2016 Aug 2;12(8):1292-309. The circadian clock regulates autophagy directly through the nuclear hormone receptor Nr1d1/Rev-erbα and indirectly via Cebpb/(C/ebpβ) in zebrafish. Huang G
CREB1	CREB, CREB-1	Positive regulator of Autophagy genes	regulates genes involved in survival and death.positively regulated by MTOR in mouse embryonic fibroblasts (MEFs) and cancer cell lines	cAMP responsive element binding protein 1	Autophagy. 2013 Dec;9(12):2069-86. MTOR inhibition attenuates DNA damage and apoptosis through autophagy-mediated suppression of CREB1. Wang Y
CRTC2	TORC-2, TORC2	Positive regulator of Autophagy genes	transcription coactivator	CREB regulated transcription coactivator 2	Nature. 2014 Dec 4;516(7529):108-11. Transcriptional regulation of autophagy by an FXR-CREB axis. Seok S
DDIT3	CEBPZ, CHOP, CHOP-10, CHOP10, GADD153	Positive regulator of Autophagy genes	unfolded protein response (UPR) during endoplasmic reticulum (ER) stress	DNA damage inducible transcript 3	Nucleic Acids Res. 2013 Sep;41(16):7683-99. The eIF2α/ATF4 pathway is essential for stress-induced autophagy gene expression. B'chir W: 2)EMBO J. 2016 Mar 1;35(5):479-95. TFEB and TFE3 are novel components of the integrated stress response. Martina JA
E2F1	E2F-1, RBAP1, RBBP3, RBP3	Positive regulator of Autophagy genes	control of cell cycle. TGFβ induces autophagy through the pRb/E2F1 pathway	E2F transcription factor 1	J Biol Chem. 2016 Jan 29;291(5):2043-54. The Retinoblastoma Tumor Suppressor Protein (pRb)/E2 Promoter Binding Factor 1 (E2F1) Pathway as a Novel Mediator of TGFβ-induced Autophagy. Korah J
EGR1	AT225, G0S30, KROX-24, NGFI-A, TIS8, ZIF-268, ZNF225	Positive regulator of Autophagy genes	hypoxia-induced drug-resistance	early growth response 1	Exp Cell Res. 2016 Jan 1;340(1):62-70. Egr-1 promotes hypoxia-induced autophagy to enhance chemo-resistance of hepatocellular carcinoma cells. Peng WX
EIF2A	CDA02, EIF-2A, MST089, MSTP004, MSTP089	Positive regulator of Autophagy genes	eukaryotic translation initiation factor that catalyzes the formation of puromycin-sensitive 80 S preinitiation complexes and the poly(U)-directed synthesis of polyphenylalanine at low concentrations of Mg2+.	eukaryotic translation initiation factor 2A	Autophagy. 2016 May 3;12(5):770-83. Activation of the EIF2AK4-EIF2A/eIF2α-ATF4 pathway triggers autophagy response to Crohn disease-associated adherent-invasive Escherichia coli infection. Bretin A
EPAS1	ECYT4, HIF2A, HLF, MOP2, PASD2, bHLHe73	Positive regulator of Autophagy genes	induction of genes regulated by oxygen	endothelial PAS domain protein 1	Autophagy. 2015;11(6):967-9. EPAS1/HIF-2α is a driver of mammalian pexophagy. Schönenberger MJ
ESR2	ER-BETA, ESR-BETA, ESRB, ESTRB, Erb, NR3A2	Positive regulator of Autophagy genes	ESR2 mediates the activation of CYBB and impairment of autophagic flux in response to Ro.	estrogen receptor 2	Autophagy. 2016 Sep;12(9):1593-613. Inhibition of autophagosome-lysosome fusion by ginsenoside Ro via the ESR2-NCF1-ROS pathway sensitizes esophageal cancer cells to 5-fluorouracil-induced cell death via the CHEK1-mediated DNA damage checkpoint. Zheng K
FOS	AP-1, C-FOS, p55	Positive regulator of Autophagy genes	regulator of cell proliferation, differentiation, and transformation	Fos proto-oncogene, AP-1 transcription factor subunit	Autophagy. 2015 Nov 2;11(11):2057-2073. A pivotal role of FOS-mediated BECN1/Beclin 1 upregulation in dopamine D2 and D3 receptor agonist-induced autophagy activation. Wang JD
FOXO1	FKH1, FKHRA, FOXO1	Positive regulator of Autophagy genes	myogenic growth and differentiation. mediates autophagy via its protein–protein interaction with Atg7 (autophagy-related protein 7) in response to cellular stress.	forkhead box O1	Alcohol Clin Exp Res. 2017 Mar 16. FOXO1-AMPK-ULK1 Regulates Ethanol-induced Autophagy in Muscle by Enhanced ATG14 Association with the BECN1-PIK3C3 Complex. Hong-Brown LQ; 2) Cell Cycle. 2016 Nov;15(21):2856-2857. FoxO1-autophagy axis regulates lipid droplet growth via FSP27. Jash S; 3) Zhao Y, 2010 Cytosolic FoxO1 is essential for the induction of autophagy and tumour suppressor activity. Natur…
FOXO3	AF6q21, FKHRL1, FKHRL1P2, FOXO2A, FOXO3	Positive regulator of Autophagy genes	functions as a trigger for apoptosis through expression of genes necessary for cell death	forkhead box O3	Autophagy. 2016 Oct 2;12(10):1804-1816. Activation of autophagy by FOXO3 regulates redox homeostasis during osteogenic differentiation. Gómez-Puerto MC
FOXO4	AFX, AFX1, MLLT7	Positive regulator of Autophagy genes	growth and differentiation	forkhead box O4	1) Nat Rev Urol. 2014 Aug;11(8):465-75. Molecular genetics and cellular features of TFE3 and TFEB fusion kidney cancers. Kauffman EC, Ricketts CJ, Rais-Bahrami S, Yang Y, Merino MJ, Bottaro DP, Srinivasan R, Linehan WM; 2)Nat Commun. 2015 Apr 10;6:6670. Regulation of autophagy and the ubiquitin-proteasome system by the FoxO transcriptional network during muscle atrophy. Milan G
FOXO6		Positive regulator of Autophagy genes	roles in integrating insulin signaling to glucose and lipid metabolism.	forkhead box O6	J Endocrinol. 2017 May;233(2):R67-R79. FoxO integration of insulin signaling with glucose and lipid metabolism. Lee S
HEY2	CHF1, GRIDLOCK, GRL, HERP1, HESR2, HRT2, bHLHb32	Positive regulator of Autophagy genes	cardiac and neurologic development	hes related family bHLH transcription factor with YRPW motif 2	Curr Genomics. 2010 Jun;11(4):287-96. Transcription Factor CHF1/Hey2 Regulates Specific Pathways in Serum Stimulated Primary Cardiac Myocytes: Implications for Cardiac Hypertrophy. Yu M
HIF1A	HIF-1-alpha, HIF-1A, HIF-1alpha, HIF1, HIF1-ALPHA, MOP1, PASD8, bHLHe78	Positive regulator of Autophagy genes	embryonic vascularization, tumor angiogenesis and pathophysiology of ischemic disease.	hypoxia inducible factor 1 alpha subunit	Curr Cancer Drug Targets. 2017 Mar 15. HIF1A is overexpressed in medulloblastoma and its inhibition reduces proliferation and increases EPAS1 and ATG16L1 methylation. Cruzeiro GA
HSF1	HSTF1	Positive regulator of Autophagy genes	regulation of lifespan	heat shock transcription factor 1	1) Nat Rev Urol. 2014 Aug;11(8):465-75. Molecular genetics and cellular features of TFE3 and TFEB fusion kidney cancers. Kauffman EC, Ricketts CJ, Rais-Bahrami S, Yang Y, Merino MJ, Bottaro DP, Srinivasan R, Linehan WM; 2) Autophagy. 2017 Jan 2;13(1):133-148. HSF1 stress response pathway regulates autophagy receptor SQSTM1/p62-associated proteostasis. Watanabe Y
IRF1	IRF-1, MAR	Positive regulator of Autophagy genes	interaction between IRF1 and ATG7, linking inflammation and autophagy.	interferon regulatory factor 1	Mol Cell Oncol. 2015 Apr 14;3(1):e1023928. Linking autophagy with inflammation through IRF1 signaling in ER+ breast cancer. Cook KL
LMX1A	LMX1, LMX1.1	Positive regulator of Autophagy genes	positive regulator of insulin gene transcription. development of dopamine producing neurons during embryogenesis	LIM homeobox transcription factor 1 alpha	Nat Neurosci. 2015 Jun;18(6):826-35 Dopaminergic control of autophagic-lysosomal function implicates Lmx1b in Parkinson's disease. Laguna A
LMX1B	LMX1.2, NPS1	Positive regulator of Autophagy genes	autophagic-lysosomal pathway	LIM homeobox transcription factor 1 beta	Nat Neurosci. 2015 Jun;18(6):826-35 Dopaminergic control of autophagic-lysosomal function implicates Lmx1b in Parkinson's disease. Laguna A
MAPK1	ERK, ERK-2, ERK2, ERT1, MAPK2, P42MAPK, PRKM1, PRKM2, p38, p40, p41, p41mapk, p42-MAPK	Positive regulator of Autophagy genes	proliferation, differentiation, transcription regulation and development	mitogen-activated protein kinase 1	Nature. 2014 Dec 4;516(7529):108-11 Transcriptional regulation of autophagy by an FXR-CREB axis. Seok S; 2) Autophagy. 2015;11(2):332-43. Mitophagy is primarily due to alternative autophagy and requires the MAPK1 and MAPK14 signaling pathways. Hirota Y
MAPK3	ERK-1, ERK1, ERT2, HS44KDAP, HUMKER1A, P44ERK1, P44MAPK, PRKM3, p44-ERK1, p44-MAPK	Positive regulator of Autophagy genes	proliferation, differentiation, transcription regulation and development	mitogen-activated protein kinase 3	Autophagy. 2016;12(3):592-3. MAPK1/3 regulate hepatic lipid metabolism via ATG7-dependent autophagy. Xiao Y
MEF2A	ADCAD1, RSRFC4, RSRFC9, mef2	Positive regulator of Autophagy genes	muscle development, neuronal differentiation, cell growth control, and apoptosis. Defects in this gene could be a cause of autosomal dominant coronary artery disease 1 with myocardial infarction (ADCAD1).	myocyte enhancer factor 2A	Autophagy. 2014 Jun;10(6):1015-35. Disruption of chaperone-mediated autophagy-dependent degradation of MEF2A by oxidative stress-induced lysosome destabilization. Zhang L
MITF	CMM8, COMMAD, MI, WS2, WS2A, bHLHe32	Positive regulator of Autophagy genes	regulates the differentiation and development of melanocytes retinal pigment epithelium and is also responsible for pigment cell-specific transcription of the melanogenesis enzyme genes.	melanogenesis associated transcription factor	PLoS One. 2017 Mar 16;12(3):e0173771. Lysosomal adaptation: How cells respond to lysosomotropic compounds. Lu S
MYC	MRTLC, bHLHe39, c-Myc, MYC	Positive regulator of Autophagy genes	cell cycle progression, apoptosis and cellular transformation	MYC proto-oncogene, bHLH transcription factor	Autophagy. 2017 Mar 4;13(3):554-566. MIR7-3HG, a MYC-dependent modulator of cell proliferation, inhibits autophagy by a regulatory loop involving AMBRA1. Capizzi M
NACC1	BEND8, BTBD14B, BTBD30, NAC-1, NAC1, NECFM	Positive regulator of Autophagy genes	proliferation, apoptosis and transcription regulation. stem cell self-renewal and pluripotency maintenance	nucleus accumbens associated 1	Oncogene. 2012 Feb 23;31(8):1055-64. NAC1 modulates sensitivity of ovarian cancer cells to cisplatin by altering the HMGB1-mediated autophagic response. Zhang Y
NFE2L1	LCR-F1, NRF1, TCF11	Positive regulator of Autophagy genes	globin gene expression in erythrocytes	nuclear factor, erythroid 2 like 1	Cell Cycle. 2015;14(13):2011-7. mTORC1 signaling activates NRF1 to increase cellular proteasome levels. Zhang Y
NFE2L2	HEBP1, NRF2	Positive regulator of Autophagy genes	response to injury and inflammation	nuclear factor, erythroid 2 like 2	J Biol Chem. 2017 Mar 22. pii: jbc.M116.773986. Nuclear factor erythroid 2-related factor 2 enhances carcinogenesis by suppressing apoptosis and promoting autophagy in nickel-transformed cells. Son YO
NFKB1	CVID12, EBP-1, KBF1, NF-kB1, NF-kappa-B, NF-kappaB, NFKB-p105, NFKB-p50, NFkappaB, p105, p50	Positive regulator of Autophagy genes	transcription regulator. Inappropriate activation of NFKB has been associated with a number of inflammatory diseases while persistent inhibition of NFKB leads to inappropriate immune cell development or delayed cell growth.	nuclear factor kappa B subunit 1	Autophagy. 2017 Jan 2;13(1):149-168. GFRA1 promotes cisplatin-induced chemoresistance in osteosarcoma by inducing autophagy. Kim M
NRF1	ALPHA-PAL	Positive regulator of Autophagy genes	regulates targets genes with diverse functions, including cell growth, apoptosis/autophagy, mitochondrial biogenesis, genomic instability, neurogenesis, neuroplasticity, synaptogenesis, and senescence.	nuclear respiratory factor 1	Int J Mol Sci. 2016 Dec 13;17(12). Estrogenic Endocrine Disrupting Chemicals Influencing NRF1 Regulated Gene Networks in the Development of Complex Human Brain Diseases. Preciados M
PPARA	NR1C1, PPAR, PPARalpha, hPPAR	Positive regulator of Autophagy genes	transcription factor which belongs to the steroid hormone receptor superfamily.	peroxisome proliferator activated receptor alpha	Nature. 2014 Dec 4;516(7529):112-5. Nutrient-sensing nuclear receptors coordinate autophagy. Lee JM
PPARG	CIMT1, GLM1, NR1C31, PPARG2, PPARgamma, PPARG	Positive regulator of Autophagy genes	regulator of adipocyte differentiation	peroxisome proliferator activated receptor gamma	Endocr Relat Cancer. 2016 Oct;23(10):839-56. Social isolation induces autophagy in the mouse mammary gland: link to increased mammary cancer risk. Sumis A
PPARGC1A	LEM6, PGC-1(alpha), PGC-1alpha, PGC-1v, PGC1, PGC1A, PPARGC1	Positive regulator of Autophagy genes	transcriptional coactivator that regulates the genes involved in energy metabolism	PPARG coactivator 1 alpha	Physiol Rep. 2016 Feb;4(3). pii: e12698. PGC-1α promotes exercise-induced autophagy in mouse skeletal muscle. Halling JF
PPARGC1B	ERRL1, PERC, PGC-1(beta), PGC1B	Positive regulator of Autophagy genes	fat oxidation, non-oxidative glucose metabolism, and the regulation of energy expenditure.	PPARG coactivator 1 beta	Oncol Rep. 2013 Oct;30(4):1631-8. Apoptosis induced by PGC-1β in breast cancer cells is mediated by the mTOR pathway. Wang L
RARA	NR1B1, RAR	Positive regulator of Autophagy genes	regulates transcription in a ligand-dependent manner	retinoic acid receptor alpha	Autophagy. 2015;11(3):460-71. Retinoic acid-induced IgG production in TLR-activated human primary B cells involves ULK1-mediated autophagy. Eriksen AB
RELA	p65; NFKB3	Positive regulator of Autophagy genes	p65-mediated transcription of BECN1	RELA proto-oncogene, NF-kB subunit	J Cell Mol Med. 2017 Jun 23. Catalase ameliorates diabetes-induced cardiac injury through reduced p65/RelA- mediated transcription of BECN1. Wang X
RELB	I-REL, IREL, REL-B	Positive regulator of Autophagy genes	member of the alternative NF-κB signaling	RELB proto-oncogene, NF-kB subunit	Cell Death Dis. 2015 Oct 22;6:e1942. Autophagy-induced RelB/p52 activation mediates tumour-associated macrophage repolarisation and suppression of hepatocellular carcinoma by natural compound baicalin. Tan HY
RFX1	EFC, RFX	Positive regulator of Autophagy genes	transcription factor of SHP-1, is a critical regulator in SC-2001-mediated autophagy.	regulatory factor X1	Oncotarget. 2014 Jul 15;5(13):4909-19. RFX1-dependent activation of SHP-1 induces autophagy by a novel obatoclax derivative in hepatocellular carcinoma cells. Su JC
SIRT1	SIRT1	Positive regulator of Autophagy genes	known to regulate epigenetic gene silencing and suppress recombination of rDNA.	sirtuin 1	Int J Mol Med. 2019 May;43(5):2033-2043. Sirt1 promotes autophagy and inhibits apoptosis to protect cardiomyocytes from hypoxic stress. Luo G
SIRT2	SIRT2	Positive regulator of Autophagy genes	autophagy/mitophagy	sirtuin 2	1)Biochem Biophys Res Commun. 2017 Jul 8;488(4):603-608. Sirtuin inhibition leads to autophagy and apoptosis in porcine preimplantation blastocysts. Kim MG; 2) Mol Neurobiol. 2017 Aug;54(6):4021-4040. Mitochondrial Metabolism Power SIRT2-Dependent Deficient Traffic Causing Alzheimer's-Disease Related Pathology. Silva DF
SIRT3	SIRT3	Positive regulator of Autophagy genes	mitochondrial homeostasis	sirtuin 3	Biochim Biophys Acta. 2017 Aug;1863(8):1973-1983. Sirt3 deficiency exacerbates diabetic cardiac dysfunction: Role of Foxo3A-Parkin-mediated mitophagy. Yu W
SIRT4	SIRT4	Positive regulator of Autophagy genes	deactivates AMPK as well as directly inhibits insulin secretion	sirtuin 4	Autophagy. 2010 Oct;6(7):986-7. Traf6 and A20 differentially regulate TLR4-induced autophagy by affecting the ubiquitination of Beclin 1. Shi CS; 2) J Biomol Struct Dyn. 2016 Nov 18:1-14. Molecular modeling, dynamics studies and density functional theory approaches to identify potential inhibitors of SIRT4 protein from Homo sapiens : a novel target for the treatment of type 2 diabetes. Choubey SK
SIRT5	SIRT5	Positive regulator of Autophagy genes	regulates ammonia production and ammonia-induced autophagy by regulating glutamine metabolism.	sirtuin 5	Autophagy. 2015;11(2):253-70. SIRT5 regulation of ammonia-induced autophagy and mitophagy. Polletta L
SIRT6	SIRT6	Positive regulator of Autophagy genes	regulator of lipid metabolism	sirtuin 6	FEBS J. 2017 May;284(9):1324-1337. SIRT6 reduces macrophage foam cell formation by inducing autophagy and cholesterol efflux under ox-LDL condition. He J
SIRT7	SIRT7	Positive regulator of Autophagy genes	Loss of Sirt7 activated autophagy in cardiac fibroblasts	sirtuin 7	Circulation. 2015 Sep 22;132(12):1081-93. Sirt7 Contributes to Myocardial Tissue Repair by Maintaining Transforming Growth Factor-β Signaling Pathway. Araki S
SOX2	ANOP3, MCOPS3	Positive regulator of Autophagy genes	mitophagy in reprogramming	SRY-box 2	Autophagy. 2017 Jul 19:0. BNIP3L-dependent Mitophagy Accounts for Mitochondrial Clearance during Three Factors Induced Somatic Cell Reprogramming. Xiang G
SP1		Positive regulator of Autophagy genes	zinc finger transcription factor	Sp1 transcription factor	Biochim Biophys Acta. 2017 Jul 13. pii: S0304-4165(17)30219-2. Pneumolysin-induced autophagy contributes to inhibition of osteoblast differentiation through downregulation of Sp1 in human osteosarcoma cells. Kim J; 2)Oncotarget. 2015 Jul 30;6(21):18469-83. PP2A inhibitors arrest G2/M transition through JNK/Sp1- dependent down-regulation of CDK1 and autophagy-dependent up-regulation of p21. Gong FR
STAT3	ADMIO, ADMIO1, APRF, HIES	Positive regulator of Autophagy genes	cardiovascular signal transduction pathways; modulates AMPKα/mTOR signaling and autophagy to balance the transcriptional hypertrophic response to Ang II stimulation.	signal transducer and activator of transcription 3	PLoS One. 2017 Jul 7;12(7):e0179835. STAT3 balances myocyte hypertrophy vis-à-vis autophagy in response to Angiotensin II by modulating the AMPKα/mTOR axis. Chen L
TFE3	TFE3	Positive regulator of Autophagy genes	involved in chromosomal translocations in renal cell carcinomas and other cancers, resulting in the production of fusion proteins.	transcription factor binding to IGHM enhancer 3 [Homo sapiens	PLoS One. 2017 Mar 16;12(3):e0173771. Lysosomal adaptation: How cells respond to lysosomotropic compounds. Lu S; Methods Enzymol. 2017;588:61-78. Methods to Monitor and Manipulate TFEB Activity During Autophagy. Medina DL
TFEB	TFEB	Positive regulator of Autophagy genes	positive regulation of catabolic autophagy	transcription factor EB	PLoS One. 2017 Mar 16;12(3):e0173771. Lysosomal adaptation: How cells respond to lysosomotropic compounds. Lu S; Methods Enzymol. 2017;588:61-78. Methods to Monitor and Manipulate TFEB Activity During Autophagy. Medina DL
TFEC	TCFEC, TFE-C-L, TFECL, bHLHe34, hTFEC-L, TFEC	Positive regulator of Autophagy genes	transcriptional activator of the nonmuscle myosin II heavy chain-A gene, and may also co-regulate target genes in osteoclasts as a heterodimer with micropthalmia-associated transcription factor.	transcription factor EC	Pharmacol Res. 2015 Sep;99:36-43. The MITF family of transcription factors: Role in endolysosomal biogenesis, Wnt signaling, and oncogenesis. Ploper D
TNFAIP3	A20, AISBL, OTUD7C, TNFA1P2	Positive regulator of Autophagy genes	zinc finger protein and ubiqitin-editing enzyme, inhibits NF-kappa B activation as well as TNF-mediated apoptosis.restricts MTOR signaling and promotes autophagy, providing new insight into the manner in which MTOR and autophagy regulate survival in CD4 T cells.	TNF alpha induced protein 3	Autophagy. 2015;11(7):1052-62. TNFAIP3 promotes survival of CD4 T cells by restricting MTOR and promoting autophagy. Matsuzawa Y
TP53	P53	Positive regulator of Autophagy genes	tumor suppressor protein	tumor protein p53	J Cell Biol. 2013 Apr 29;201(3):427-37. Deacetylation of p53 induces autophagy by suppressing Bmf expression. Contreras AU
XBP1	XBP1	Positive regulator of Autophagy genes	transcription factor that regulates MHC class II genes; XBP1-FoxO1 interaction regulated the ER stress-induced autophagy in auditory cells.	X-box binding protein 1	Sci Rep. 2017 Jun 30;7(1):4442. XBP1-FoxO1 interaction regulates ER stress-induced autophagy in auditory cells. Kishino A
YY1	YY1	Positive regulator of Autophagy genes	epigenetic regulator; during nutrient starvation, YY1 was stimulated to promote SQSTM1 expression and subsequent autophagy activation by suppressing MIR372 expression.	YY1 transcription factor	Autophagy. 2014 Aug;10(8):1442-53. YY1-MIR372-SQSTM1 regulatory axis in autophagy. Feng L
ZEB1	ZEB1	Positive regulator of Autophagy genes	zinc finger E-box binding homeobox1 (ZEB1) is a direct and functional target of miR-429 and the over-expression of miR-429 reduces autophagy-related protein anti-ATG7, anti-LC3A/B	zinc finger E-box binding homeobox 1	Am J Transl Res. 2017 Mar 15;9(3):1357-1368. Downregulation of miR-429 contributes to the development of drug resistance in epithelial ovarian cancer by targeting ZEB1. Zou J
ATF5	ATFX, HMFN0395	Negative regulator of Autophagy genes	prosurvival factor, suppresses autophagy	activating transcription factor 5	Blood. 2011 Sep 8;118(10):2840-8. BCR-ABL suppresses autophagy through ATF5-mediated regulation of mTOR transcription. Sheng Z
BDNF	ANON2, BULN2	Negative regulator of Autophagy genes	suppression of autophagy. neuronal survival in the adult brain. Expression of this gene is reduced in Alzheimer's, Parkinson's, and Huntington's disease patients.	brain derived neurotrophic factor	Int J Mol Sci. 2017 Mar 3;18(3). pii: E545. More Insight into BDNF against Neurodegeneration: Anti-Apoptosis, Anti-Oxidation, and Suppression of Autophagy. Chen SD
JUN	AP-1, AP1, c-Jun	Negative regulator of Autophagy genes	inhibit autophagy	Jun proto-oncogene, AP-1 transcription factor subunit	Cell Res. 2017 Feb;27(2):184-201. Regulation of mATG9 trafficking by Src- and ULK1-mediated phosphorylation in basal and starvation-induced autophagy. Zhou C; 2)Autophagy. 2010 May;6(4):566-7 Jun proteins inhibit autophagy and induce cell death. Yogev O
JUNB	AP-1	Negative regulator of Autophagy genes	inhibit autophagy	JunB proto-oncogene, AP-1 transcription factor subunit	Autophagy. 2010 May;6(4):566-7. Jun proteins inhibit autophagy and induce cell death. Yogev O
KEAP1	INrf2, KLHL19	Negative regulator of Autophagy genes	proteasomal degradation. negative modulation of genes involved in cellular protection against oxidative stress	kelch like ECH associated protein 1	Acta Neuropathol Commun. 2016 Oct 31;4(1):115. Activation of the Keap1/Nrf2 stress response pathway in autophagic vacuolar myopathies. Duleh S
NR1H4	BAR, FXR, HRR-1, HRR1, PFIC5, RIP14	Negative regulator of Autophagy genes	ligand-activated transcription factor	nuclear receptor subfamily 1 group H member 4	Nature. 2014 Dec 4;516(7529):112-5. Nutrient-sensing nuclear receptors coordinate autophagy. Lee JM
STAT1	CANDF7, IMD31A, IMD31B, IMD31C, ISGF-3, STAT91	Negative regulator of Autophagy genes	mTOR can regulate the activity of stress transcription factors, including signal transducer and activator of transcription-1 (STAT1). The current study addresses the role of STAT1 as a transcriptional suppressor of autophagy genes and autophagic activity.	signal transducer and activator of transcription 1	J Biol Chem. 2017 Feb 3;292(5):1899-1909. Regulation of ULK1 Expression and Autophagy by STAT1. Goldberg AA
ZKSCAN3	ZKSCAN3	Negative regulator of Autophagy genes	lysosomal biogenesis and autophagy	zinc finger with KRAB and SCAN domains 3	Mol Cell. 2013 Apr 11;50(1):16-28. ZKSCAN3 is a master transcriptional repressor of autophagy. Chauhan

## Sheet: Mitophagy
Genes, that are listed more than once, are marked with the red color
Official Gene symbol	Alias (optional)	Biological Function	Description	Refs
BNIP3	BNIP3	Mitophagy core	BCL2/adenovirus E1B 19kDa interacting protein 3	J Biol Chem. 2012 Jun 1;287(23):19094-104. Microtubule-associated protein 1 light chain 3 (LC3) interacts with Bnip3 protein to selectively remove endoplasmic reticulum and mitochondria via autophagy. Hanna RA, Quinsay MN, Orogo AM, Giang K, Rikka S, Gustafsson ÅB.
MAPK1	ERK2	Mitophagy core	mitogen-activated protein kinase 1	Autophagy. 2015;11(2):332-43. Mitophagy is primarily due to alternative autophagy and requires the MAPK1 and MAPK14 signaling pathways. Hirota Y, Yamashita S, Kurihara Y, Jin X, Aihara M, Saigusa T, Kang D, Kanki T.
MAPK14		Mitophagy core	mitogen-activated protein kinase 14	Autophagy. 2015;11(2):332-43. Mitophagy is primarily due to alternative autophagy and requires the MAPK1 and MAPK14 signaling pathways. Hirota Y, Yamashita S, Kurihara Y, Jin X, Aihara M, Saigusa T, Kang D, Kanki T.
SMURF1	SMURF1	Mitophagy core	SMAD specific E3 ubiquitin protein ligase 1	Nature. 2011 Dec 1;480(7375):113-7. Image-based genome-wide siRNA screen identifies selective autophagy factors. Orvedahl A, Sumpter R Jr, Xiao G, Ng A, Zou Z, Tang Y, Narimatsu M, Gilpin C, Sun Q, Roth M, Forst CV, Wrana JL, Zhang YE, Luby-Phelps K, Xavier RJ, Xie Y, Levine B.
ATP13A2		Mitophagy core	ATPase type 13A2	Autophagy. 2013 Nov 1;9(11):1828-36. Proteolytic processing of Atg32 by the mitochondrial i-AAA protease Yme1 regulates mitophagy. Wang K, Jin M, Liu X, Klionsky DJ.
SPATA18		Mitophagy core	spermatogenesis associated 18	PLoS One. 2011 Jan 17;6(1):e16054. Possible existence of lysosome-like organella within mitochondria and its role in mitochondrial quality control. Miyamoto Y, Kitamura N, Nakamura Y, Futamura M, Miyamoto T, Yoshida M, Ono M, Ichinose S, Arakawa H.
TBK1	TBK1	Mitophagy core	TANK-binding kinase 1	Proc Natl Acad Sci U S A. 2016 Apr 12;113(15):4039-44. Phosphorylation of OPTN by TBK1 enhances its binding to Ub chains and promotes selective autophagy of damaged mitochondria. Richter B, Sliter DA, Herhaus L, Stolz A, Wang C, Beli P, Zaffagnini G, Wild P, Martens S, Wagner SA, Youle RJ, Dikic I.
CERS1		Mitophagy core	ceramide synthase 1	Nat Chem Biol. 2012 Oct;8(10):831-8. Ceramide targets autophagosomes to mitochondria and induces lethal mitophagy. Sentelle RD, Senkal CE, Jiang W, Ponnusamy S, Gencer S, Selvam SP, Ramshesh VK, Peterson YK, Lemasters JJ, Szulc ZM, Bielawski J, Ogretmen B.
VCP	p97	Mitophagy core	valosin containing protein	J Cell Biol. 2010 Dec 27;191(7):1367-80. Proteasome and p97 mediate mitophagy and degradation of mitofusins induced by Parkin. Tanaka A, Cleland MM, Xu S, Narendra DP, Suen DF, Karbowski M, Youle RJ.
HDAC6		Mitophagy core	histone deacetylase 6	J Cell Biol. 2010 May 17;189(4):671-9. Disease-causing mutations in parkin impair mitochondrial ubiquitination, aggregation, and HDAC6-dependent mitophagy. Lee JY, Nagano Y, Taylor JP, Lim KL, Yao TP.
USP8		Mitophagy core	ubiquitin specific peptidase 8	Autophagy. 2015 Nov 3;11(2):428-9. USP8 and PARK2/parkin-mediated mitophagy. Durcan TM, Fon EA.
PINK1	PINK1	Mitophagy core	PTEN induced putative kinase 1	Nature. 2015 Aug 20;524(7565):309-314. The ubiquitin kinase PINK1 recruits autophagy receptors to induce mitophagy. Lazarou M, Sliter DA, Kane LA, Sarraf SA, Wang C, Burman JL, Sideris DP, Fogel AI, Youle RJ.
MUL1		Mitophagy core	mitochondrial E3 ubiquitin protein ligase 1	Autophagy. 2015;11(8):1216-29. Mitochondrial outer-membrane E3 ligase MUL1 ubiquitinates ULK1 and regulates selenite-induced mitophagy. Li J, Qi W, Chen G, Feng D, Liu J, Ma B, Zhou C, Mu C, Zhang W, Chen Q, Zhu Y.
FBXO7		Mitophagy core	F-box protein 7	Nat Neurosci. 2013 Sep;16(9):1257-65. The Parkinson's disease-linked proteins Fbxo7 and Parkin interact to mediate mitophagy. Burchell VS, Nelson DE, Sanchez-Martinez A, Delgado-Camprubi M, Ivatt RM, Pogson JH, Randle SJ, Wray S, Lewis PA, Houlden H, Abramov AY, Hardy J, Wood NW, Whitworth AJ, Laman H, Plun-Favreau H.
TBC1D17		Mitophagy core	TBC1 domain family, member 17	Elife. 2014 Feb 25;3:e01612. Mitochondrial Rab GAPs govern autophagosome biogenesis during mitophagy. Yamano K, Fogel AI, Wang C, van der Bliek AM, Youle RJ.
TBC1D15		Mitophagy core	TBC1 domain family, member 15	Elife. 2014 Feb 25;3:e01612. Mitochondrial Rab GAPs govern autophagosome biogenesis during mitophagy. Yamano K, Fogel AI, Wang C, van der Bliek AM, Youle RJ.
RHEB	RHEB	Mitophagy core	Ras homolog enriched in brain	Cell Metab. 2013 May 7;17(5):719-30. Rheb regulates mitophagy induced by mitochondrial energetic status. Melser S, Chatelain EH, Lavie J, Mahfouf W, Jose C, Obre E, Goorden S, Priault M, Elgersma Y, Rezvani HR, Rossignol R, Bénard G.
RNF185		Mitophagy core	ring finger protein 185	PLoS One. 2011;6(9):e24367. RNF185, a novel mitochondrial ubiquitin E3 ligase, regulates autophagy through interaction with BNIP1. Tang F, Wang B, Li N, Wu Y, Jia J, Suo T, Chen Q, Liu YJ, Tang J.
PARK7	DJ1	Mitophagy core	parkinson protein 7	Trends Biochem Sci. 2015 Apr;40(4):200–210. Mitochondrial dysfunction and mitophagy in Parkinson's: from familial to sporadic disease. Ryan BJ, Hoek S, Fon EA, Wade-Martins R.
PARK2	PARKIN	Mitophagy core	parkinson protein 2, E3 ubiquitin protein ligase (parkin)	J Cell Biol. 2008 Dec 1;183(5):795-803. Parkin is recruited selectively to impaired mitochondria and promotes their autophagy. Narendra D, Tanaka A, Suen DF, Youle RJ.
TGM2	TG2	Mitophagy core	transglutaminase 2	Cell Death Differ. 2015 Mar;22(3):408-18. Transglutaminase 2 ablation leads to mitophagy impairment associated with a metabolic shift towards aerobic glycolysis. Rossin F, D'Eletto M, Falasca L, Sepe S, Cocco S, Fimia GM, Campanella M, Mastroberardino PG, Farrace MG, Piacentini M.
BCL2L13		Mitophagy core	BCL2-like 13 (apoptosis facilitator)	Autophagy. 2015;11(10):1932-3. BCL2L13 is a mammalian homolog of the yeast mitophagy receptor Atg32. Otsu K, Murakawa T, Yamaguchi O.
HSPA1L		Mitophagy core	Heat Shock Protein Family A (Hsp70) Member 1 Like	Redox Biol. 2015;4:6–13. Mitochondrial dynamics and mitochondrial quality control. Ni HM, Williams JA, Ding WX.
BAG4		Mitophagy core	Bcl2-associated athanogene 4 (BAG4,	Redox Biol. 2015;4:6–13. Mitochondrial dynamics and mitochondrial quality control. Ni HM, Williams JA, Ding WX.
TOMM7		Mitophagy core	Translocase Of Outer Mitochondrial Membrane 7	Redox Biol. 2015;4:6–13. Mitochondrial dynamics and mitochondrial quality control. Ni HM, Williams JA, Ding WX.
AMBRA1	AMBRA1	Mitophagy core	autophagy/beclin-1 regulator 1	J Neurosci. 2011 Jul 13;31(28):10249-61. Parkin interacts with Ambra1 to induce mitophagy. Van Humbeeck C1, Cornelissen T, Hofkens H, Mandemakers W, Gevaert K, De Strooper B, Vandenberghe W.
BECN1	BECLIN1	Mitophagy core	beclin 1, autophagy related	Hum Mol Genet. 2011 Jun 1;20(11):2091–2102. Parkin mediates beclin-dependent autophagic clearance of defective mitochondria and ubiquitinated Abeta in AD models. Khandelwal PJ, Herman AM, Hoe HS, Rebeck GW, Moussa CE.
UBE2D2		Mitophagy core	ubiquitin-conjugating enzyme E2D 2	J Cell Sci. 2014 Aug 1;127(Pt 15):3280-93. The ubiquitin-conjugating enzymes UBE2N, UBE2L3 and UBE2D2/3 are essential for Parkin-dependent mitophagy. Geisler S, Vollmer S, Golombek S, Kahle PJ.
UBE2L3		Mitophagy core	ubiquitin-conjugating enzyme E2L 3	J Cell Sci. 2014 Aug 1;127(Pt 15):3280-93. The ubiquitin-conjugating enzymes UBE2N, UBE2L3 and UBE2D2/3 are essential for Parkin-dependent mitophagy. Geisler S, Vollmer S, Golombek S, Kahle PJ.
UBE2D3		Mitophagy core	ubiquitin-conjugating enzyme E2D 3	J Cell Sci. 2014 Aug 1;127(Pt 15):3280-93. The ubiquitin-conjugating enzymes UBE2N, UBE2L3 and UBE2D2/3 are essential for Parkin-dependent mitophagy. Geisler S, Vollmer S, Golombek S, Kahle PJ.
UBE2N		Mitophagy core	ubiquitin-conjugating enzyme E2N	J Cell Sci. 2014 Aug 1;127(Pt 15):3280-93. The ubiquitin-conjugating enzymes UBE2N, UBE2L3 and UBE2D2/3 are essential for Parkin-dependent mitophagy. Geisler S, Vollmer S, Golombek S, Kahle PJ.
RAB5A	RAB5A	Mitophagy core	RAB5A, member RAS oncogene family	Nat Commun. 2017 Jan 30;8:14050. A Rab5 endosomal pathway mediates Parkin-dependent mitochondrial clearance. Hammerling BC, Najor RH, Cortez MQ, Shires SE, Leon LJ, Gonzalez ER, Boassa D, Phan S, Thor A, Jimenez RE, Li H, Kitsis RN, Dorn GW II, Sadoshima J, Ellisman MH, Gustafsson ÅB.
RAB5B	RAB5B	Mitophagy core	RAB5B, member RAS oncogene family	Nat Commun. 2017 Jan 30;8:14050. A Rab5 endosomal pathway mediates Parkin-dependent mitochondrial clearance. Hammerling BC, Najor RH, Cortez MQ, Shires SE, Leon LJ, Gonzalez ER, Boassa D, Phan S, Thor A, Jimenez RE, Li H, Kitsis RN, Dorn GW II, Sadoshima J, Ellisman MH, Gustafsson ÅB.
RAB5C	RAB5C	Mitophagy core	RAB5C, member RAS oncogene family	Nat Commun. 2017 Jan 30;8:14050. A Rab5 endosomal pathway mediates Parkin-dependent mitochondrial clearance. Hammerling BC, Najor RH, Cortez MQ, Shires SE, Leon LJ, Gonzalez ER, Boassa D, Phan S, Thor A, Jimenez RE, Li H, Kitsis RN, Dorn GW II, Sadoshima J, Ellisman MH, Gustafsson ÅB.
RAB7A	PRO2706	Mitophagy core	Ras-Associated Protein RAB7	Sci Adv. 2018 Nov 21;4(11):eaav0443. RAB7A phosphorylation by TBK1 promotes mitophagy via the PINK-PARKIN pathway. Heo JM, Ordureau A, Swarup S, Paulo JA, Shen K, Sabatini DM, Harper JW.
FLCN		Mitophagy core	Folliculin	Sci Adv. 2018 Nov 21;4(11):eaav0443. RAB7A phosphorylation by TBK1 promotes mitophagy via the PINK-PARKIN pathway. Heo JM, Ordureau A, Swarup S, Paulo JA, Shen K, Sabatini DM, Harper JW.
FNIP1		Mitophagy core	Folliculin Interacting Protein 1	Sci Adv. 2018 Nov 21;4(11):eaav0443. RAB7A phosphorylation by TBK1 promotes mitophagy via the PINK-PARKIN pathway. Heo JM, Ordureau A, Swarup S, Paulo JA, Shen K, Sabatini DM, Harper JW.
NIPSNAP1		Mitophagy core	Nipsnap Homolog 1	Dev Cell. 2019 May 20;49(4):509-525.e12. NIPSNAP1 and NIPSNAP2 Act as .Eat Me. Signals for Mitophagy. Princely Abudu Y, Pankiv S, Mathai BJ, Håkon Lystad A, Bindesbøll C, Brenne HB, Yoke Wui Ng M, Thiede B, Yamamoto A, Mutugi Nthiga T, Lamark T, Esguerra CV, Johansen T, Simonsen A.
NIPSNAP2		Mitophagy core	Nipsnap Homolog 2	Dev Cell. 2019 May 20;49(4):509-525.e12. NIPSNAP1 and NIPSNAP2 Act as .Eat Me. Signals for Mitophagy. Princely Abudu Y, Pankiv S, Mathai BJ, Håkon Lystad A, Bindesbøll C, Brenne HB, Yoke Wui Ng M, Thiede B, Yamamoto A, Mutugi Nthiga T, Lamark T, Esguerra CV, Johansen T, Simonsen A.
SESN2	SESTRIN2	Mitophagy core	sestrin 2	Sci Rep. 2018 Jan 12;8(1):615. SESN2 facilitates mitophagy by helping Parkin translocation through ULK1 mediated Beclin1 phosphorylation. Kumar A, Shaha C.
RB1CC1	FIP200	Mitophagy core	RB1-inducible coiled-coil 1	Mol Cell. 2019 Apr 18;74(2):347-362.e6. Spatiotemporal Control of ULK1 Activation by NDP52 and TBK1 during Selective Autophagy. Vargas JNS, Wang C, Bunker E, Hao L, Maric D, Schiavo G, Randow F, Youle RJ.
ULK1	ULK1	Mitophagy core	unc-51 like autophagy activating kinase 1	Mol Cell. 2019 Apr 18;74(2):347-362.e6. Spatiotemporal Control of ULK1 Activation by NDP52 and TBK1 during Selective Autophagy. Vargas JNS, Wang C, Bunker E, Hao L, Maric D, Schiavo G, Randow F, Youle RJ.
SQSTM1	P62	Mitophagy-specific cargo receptors	sequestosome 1	Nat Cell Biol. 2010 Feb;12(2):119-31. PINK1/Parkin-mediated mitophagy is dependent on VDAC1 and p62/SQSTM1. Geisler S, Holmström KM, Skujat D, Fiesel FC, Rothfuss OC, Kahle PJ, Springer W.
BNIP3L	NIX	Mitophagy-specific cargo receptors	BCL2/adenovirus E1B 19kDa interacting protein 3-like	Mol Cell. 2014 Jan 23;53(2):167-78. Interactions between autophagy receptors and ubiquitin-like proteins form the molecular basis for selective autophagy. Rogov V, Dötsch V, Johansen T, Kirkin V.
FUNDC1	FUNDC1	Mitophagy-specific cargo receptors	FUN14 domain containing 1	Mol Cell. 2014 Jan 23;53(2):167-78. Interactions between autophagy receptors and ubiquitin-like proteins form the molecular basis for selective autophagy. Rogov V, Dötsch V, Johansen T, Kirkin V.
OPTN	OPTINEURIN	Mitophagy-specific cargo receptors	optineurin	Proc Natl Acad Sci U S A. 2016 Apr 12;113(15):4039-44. Phosphorylation of OPTN by TBK1 enhances its binding to Ub chains and promotes selective autophagy of damaged mitochondria. Richter B, Sliter DA, Herhaus L, Stolz A, Wang C, Beli P, Zaffagnini G, Wild P, Martens S, Wagner SA, Youle RJ, Dikic I.
CALCOCO2	NDP52	Mitophagy-specific cargo receptors	calcium binding and coiled-coil domain 2	Nature. 2015 Aug 20;524(7565):309-314. The ubiquitin kinase PINK1 recruits autophagy receptors to induce mitophagy. Lazarou M, Sliter DA, Kane LA, Sarraf SA, Wang C, Burman JL, Sideris DP, Fogel AI, Youle RJ.
PHB	prohibitin	Mitophagy-specific cargo receptors	prohibitin	Cell. 2017 Jan 12;168(1-2):224-238.e10. Prohibitin 2 Is an Inner Mitochondrial Membrane Mitophagy Receptor. Wei Y, Chiang WC, Sumpter R Jr, Mishra P, Levine B.
PHB2	prohibitin 2	Mitophagy-specific cargo receptors	prohibitin 2	Cell. 2017 Jan 12;168(1-2):224-238.e10. Prohibitin 2 Is an Inner Mitochondrial Membrane Mitophagy Receptor. Wei Y, Chiang WC, Sumpter R Jr, Mishra P, Levine B.
TAX1BP1	TAX1BP	Mitophagy-specific cargo receptors	Tax1 (human T-cell leukemia virus type I) binding protein 1	Nature. 2015 Aug 20;524(7565):309-314. The ubiquitin kinase PINK1 recruits autophagy receptors to induce mitophagy. Lazarou M, Sliter DA, Kane LA, Sarraf SA, Wang C, Burman JL, Sideris DP, Fogel AI, Youle RJ.
LRPPRC		Negative regulator of Mitophagy	leucine-rich pentatricopeptide repeat containing	PLoS One. 2014 Apr 10;9(4):e94903. Autophagy inhibitor LRPPRC suppresses mitophagy through interaction with mitophagy initiator Parkin. Zou J, Yue F, Li W, Song K, Jiang X, Yi J, Liu L.
USP30		Negative regulator of Mitophagy	ubiquitin specific peptidase 30	Nature. 2014 Jun 19;510(7505):370-5. The mitochondrial deubiquitinase USP30 opposes parkin-mediated mitophagy. Bingol B, Tea JS, Phu L, Reichelt M, Bakalarski CE, Song Q, Foreman O, Kirkpatrick DS, Sheng M.
USP35		Negative regulator of Mitophagy	ubiquitin specific peptidase 35	Autophagy. 2015 Apr 3;11(4):595–606. Deubiquitinating enzymes regulate PARK2-mediated mitophagy. Wang Y, Serricchio M, Jauregui M, Shanbhag R, Stoltz T, Di Paolo CT, Kim PK, McQuibban GA.
USP15		Negative regulator of Mitophagy	ubiquitin specific peptidase 15	Hum Mol Genet. 2014 Oct 1;23(19):5227-42. The deubiquitinase USP15 antagonizes Parkin-mediated mitochondrial ubiquitination and mitophagy. Cornelissen T, Haddad D, Wauters F, Van Humbeeck C, Mandemakers W, Koentjoro B, Sue C, Gevaert K, De Strooper B, Verstreken P, Vandenberghe W.
TMEM173		Negative regulator of Mitophagy	Transmembrane Protein 173	Cell Signal. 2017 Jul;35:73-83. MITA modulated autophagy flux promotes cell death in breast cancer cells. Bhatelia K, Singh K, Prajapati P, Sripada L, Roy M, Singh R.
SIAH3		Negative regulator of Mitophagy	Siah E3 Ubiquitin Protein Ligase Family Member 3	Redox Biol. 2015;4:6–13. Mitochondrial dynamics and mitochondrial quality control. Ni HM, Williams JA, Ding WX.
BCL2L1	BCL-XL	Negative regulator of Mitophagy	BCL2-like 1	Mol Cell. 2014 Aug 7;55(3):451-66. Bcl-2 family proteins participate in mitochondrial quality control by regulating Parkin/PINK1-dependent mitophagy. Hollville E, Carroll RG, Cullen SP, Martin SJ.
MCL1	MCL1	Negative regulator of Mitophagy	Myeloid Cell Leukemia 1	Mol Cell. 2014 Aug 7;55(3):451-66. Bcl-2 family proteins participate in mitochondrial quality control by regulating Parkin/PINK1-dependent mitophagy. Hollville E, Carroll RG, Cullen SP, Martin SJ.
LKKR2		Negative regulator of Mitophagy	Leucine Rich Repeat Kinase 2	Hum Mol Genet. 2019 May 15;28(10):1645-1660. LRRK2 impairs PINK1/Parkin-dependent mitophagy via its kinase activity: pathologic insights into Parkinson's disease. Bonello F, Hassoun SM, Mouton-Liger F, Shin YS, Muscat A, Tesson C, Lesage S, Beart PM, Brice A, Krupp J, Corvol JC, Corti O.
ZNF746	PARIS	Negative regulator of PGC1alpha	zinc finger protein 746	J Neurosci. 2015 Sep 16;35(37):12833–12844. Mitochondrial Quality Control via the PGC1α-TFEB Signaling Pathway Is Compromised by Parkin Q311X Mutation But Independently Restored by Rapamycin. Siddiqui A, Bhaumik D, Chinta SJ, Rane A, Rajagopalan S, Lieu CA, Lithgow GJ, Andersen JK.
MFN1	MFN1	Fusion	mitofusin 1	J Cell Biol. 2003 Jan 20;160(2):189-200. Epub 2003 Jan 13. Mitofusins Mfn1 and Mfn2 coordinately regulate mitochondrial fusion and are essential for embryonic development. Chen H, Detmer SA, Ewald AJ, Griffin EE, Fraser SE, Chan DC.
MFN2	MFN2	Fusion	mitofusin 2	J Cell Biol. 2003 Jan 20;160(2):189-200. Epub 2003 Jan 13. Mitofusins Mfn1 and Mfn2 coordinately regulate mitochondrial fusion and are essential for embryonic development. Chen H, Detmer SA, Ewald AJ, Griffin EE, Fraser SE, Chan DC.
OPA1	OPA1	Fusion	optic atrophy 1 (autosomal dominant)	Proc Natl Acad Sci U S A. 2004 Nov 9;101(45):15927-32. OPA1 requires mitofusin 1 to promote mitochondrial fusion. Cipolat S, Martins de Brito O, Dal Zilio B, Scorrano L.
ROCK1		Fission	Rho-associated, coiled-coil containing protein kinase 1	Cell Metab. 2012 Feb 8;15(2):186-200. Mitochondrial fission triggered by hyperglycemia is mediated by ROCK1 activation in podocytes and endothelial cells. Wang W, Wang Y, Long J, Wang J, Haudek SB, Overbeek P, Chang BH, Schumacker PT, Danesh FR.
MIEF1	MiD51	Fission	Mitochondrial Elongation Factor 1	Mol Biol Cell. 2013 Mar;24(5):659-67. Fis1, Mff, MiD49, and MiD51 mediate Drp1 recruitment in mitochondrial fission. Losón OC, Song Z, Chen H, Chan DC.
MIEF2	MiD49	Fission	Mitochondrial Elongation Factor 2	Mol Biol Cell. 2013 Mar;24(5):659-67. Fis1, Mff, MiD49, and MiD51 mediate Drp1 recruitment in mitochondrial fission. Losón OC, Song Z, Chen H, Chan DC.
DNM1L	DRP1	Fission	dynamin 1-like	J Cell Biol. 2016 Feb 15;212(4):379–387. Metabolic regulation of mitochondrial dynamics. Mishra P, Chan DC.
FIS1	FIS1	Fission	Fission, Mitochondrial 1	Mol Biol Cell. 2013 Mar;24(5):659-67. Fis1, Mff, MiD49, and MiD51 mediate Drp1 recruitment in mitochondrial fission. Losón OC, Song Z, Chen H, Chan DC.
HTRA2		Fission	HtrA serine peptidase 2	Exp Cell Res. 2010 Apr 15;316(7):1213-24. Modulation of mitochondrial function and morphology by interaction of Omi/HtrA2 with the mitochondrial fusion factor OPA1. Kieper N, Holmström KM, Ciceri D, Fiesel FC, Wolburg H, Ziviani E, Whitworth AJ, Martins LM, Kahle PJ, Krüger R.
MFF	MFF	Fission	mitochondrial fission factor	Mol Biol Cell. 2013 Mar;24(5):659-67. Fis1, Mff, MiD49, and MiD51 mediate Drp1 recruitment in mitochondrial fission. Losón OC, Song Z, Chen H, Chan DC.
SIRT2	SIRT2	Transcription Factors involved in Mitophagy	sirtuin 2	1)Biochem Biophys Res Commun. 2017 Jul 8;488(4):603-608. Sirtuin inhibition leads to autophagy and apoptosis in porcine preimplantation blastocysts. Kim MG; 2) Mol Neurobiol. 2017 Aug;54(6):4021-4040. Mitochondrial Metabolism Power SIRT2-Dependent Deficient Traffic Causing Alzheimer's-Disease Related Pathology. Silva DF
SIRT3	SIRT3	Transcription Factors involved in Mitophagy	sirtuin 3	Biochim Biophys Acta. 2017 Aug;1863(8):1973-1983. Sirt3 deficiency exacerbates diabetic cardiac dysfunction: Role of Foxo3A-Parkin-mediated mitophagy. Yu W
SIRT5	SIRT5	Transcription Factors involved in Mitophagy	sirtuin 5	Autophagy. 2015;11(2):253-70. SIRT5 regulation of ammonia-induced autophagy and mitophagy. Polletta L
SOX2	SOX2	Transcription Factors involved in Mitophagy	SRY-box 2	Autophagy. 2017 Jul 19:0. BNIP3L-dependent Mitophagy Accounts for Mitochondrial Clearance during Three Factors Induced Somatic Cell Reprogramming. Xiang G
MITF	MITF	Transcription Factors involved in Mitophagy	melanogenesis associated transcription factor	J Cell Biol. 2015 Aug 3;210(3):435-50. MiT/TFE transcription factors are activated during mitophagy downstream of Parkin and Atg5. Nezich CL, Wang C, Fogel AI, Youle RJ.
TFE3	TFE3	Transcription Factors involved in Mitophagy	transcription factor binding to IGHM enhancer 3 [Homo sapiens	J Cell Biol. 2015 Aug 3;210(3):435-50. MiT/TFE transcription factors are activated during mitophagy downstream of Parkin and Atg5. Nezich CL, Wang C, Fogel AI, Youle RJ.
TFEB	TFEB	Transcription Factors involved in Mitophagy	transcription factor EB	J Cell Biol. 2015 Aug 3;210(3):435-50. MiT/TFE transcription factors are activated during mitophagy downstream of Parkin and Atg5. Nezich CL, Wang C, Fogel AI, Youle RJ.
TFEC	TFEC	Transcription Factors involved in Mitophagy	transcription factor EC	Pharmacol Res. 2015 Sep;99:36-43. The MITF family of transcription factors: Role in endolysosomal biogenesis, Wnt signaling, and oncogenesis. Ploper D
SREBF1	SREBF1	Transcription Factors involved in Mitophagy	sterol regulatory element binding transcription factor 1	Autophagy. 2014 Aug;10(8):1476-7. SREBF1 links lipogenesis to mitophagy and sporadic Parkinson disease. Ivatt RM
SREBF2	SREBF2	Transcription Factors involved in Mitophagy	sterol regulatory element binding transcription factor 2	Int J Biochem Cell Biol. 2014 Oct;55:196-208. Leishmania donovani activates SREBP2 to modulate macrophage membrane cholesterol and mitochondrial oxidants for establishment of infection. Mukherjee M

## Sheet: Docking and fusion
Genes, that are listed more than once, are marked with the red color
Official Gene symbol	Alias (optional)	Biological Function	Description	Refs
VAMP3	CEB/SYB3	SNAREs	Vesicle Associated Membrane Protein 3	Biochim Biophys Acta. 2009 Dec;1793(12):1901–1916 TI-VAMP/VAMP7 and VAMP3/cellubrevin: two v-SNARE proteins involved in specific steps of the autophagy/multivesicular body pathways. Fader CM, Sánchez DG, Mestre MB, Colombo MI.
STX17	STX17	SNAREs	Syntaxin 17	.Cell. 2012 Dec 7;151(6):1256–1269 The hairpin-type tail-anchored SNARE syntaxin 17 targets to autophagosomes for fusion with endosomes/lysosomes. Itakura E, Kishi-Itakura C, Mizushima N..
YKT6	YKT6	SNAREs	Synaptobrevin homolog YKT6	Cell. 2011 Jul 22;146(2):290–302 SNARE proteins are required for macroautophagy. Nair U, Jotwani A, Geng J, Gammoh N, Richerson D, Yen WL, Griffith J, Nag S, Wang K, Moss T, Baba M, McNew JA, Jiang X, Reggiori F, Melia TJ, Klionsky DJ.
VTI1A	VTI1RP2/MMDS3/MVti1	SNAREs	Vesicle Transport Through Interaction With T-SNAREs 1A	Mol Cell. 2013 Oct 24;52(2):264–271 Syntaxin 13, a genetic modifier of mutant CHMP2B in frontotemporal dementia, is required for autophagosome maturation. Lu Y, Zhang Z, Sun D, Sweeney ST, Gao FB.
VAMP7	TI-VAMP	SNAREs	Vesicle Associated Membrane Protein 7	Biochim Biophys Acta. 2009 Dec;1793(12):1901–1916 TI-VAMP/VAMP7 and VAMP3/cellubrevin: two v-SNARE proteins involved in specific steps of the autophagy/multivesicular body pathways. Fader CM, Sánchez DG, Mestre MB, Colombo MI.
SNAP29	SNAP29	SNAREs	Synaptosome Associated Protein 29	J Mol Biol. 2019 Nov 2. pii: S0022-2836(19)30624-2. Autophagosome-Lysosome Fusion. Lőrincz P, Juhász G.
VPS33A	HVPS33A	HOPS	Vacuolar Protein Sorting-Associated Protein 33A	Mol Biol Cell. 2014 Apr;25(8):1327–1337 The HOPS complex mediates autophagosome-lysosome fusion through interaction with syntaxin 17. Jiang P, Nishimura T, Sakamaki Y, Itakura E, Hatta T, Natsume T, Mizushima N.
RAB7A	PRO2706	HOPS	Ras-Associated Protein RAB7	J Cell Sci. 2015 May 1;128(9):1696–1706 HBV secretion is regulated through the activation of endocytic and autophagic compartments mediated by Rab7 stimulation. Inoue J, Krueger EW, Chen J, Cao H, Ninomiya M, McNiven MA.
VPS41	S53	HOPS	Vacuolar Protein Sorting-Associated Protein 41 Homolog	Traffic. 2015 Jul;16(7):727–742 Recruitment of VPS33A to HOPS by VPS16 Is Required for Lysosome Fusion with Endosomes and Autophagosomes. Wartosch L, Günesdogan U, Graham SC, Luzio JP.
VPS11	RING Finger Protein 108	HOPS	Vacuolar Protein Sorting-Associated Protein 11 Homolog	Traffic. 2015 Jul;16(7):727–742 Recruitment of VPS33A to HOPS by VPS16 Is Required for Lysosome Fusion with Endosomes and Autophagosomes. Wartosch L, Günesdogan U, Graham SC, Luzio JP.
VPS16	HVPS16	HOPS	Vacuolar Protein Sorting-Associated Protein 16 Homolog	Traffic. 2015 Jul;16(7):727–742 Recruitment of VPS33A to HOPS by VPS16 Is Required for Lysosome Fusion with Endosomes and Autophagosomes. Wartosch L, Günesdogan U, Graham SC, Luzio JP.
VPS39	VAM6/TLP/TRAP1-Like Protein	HOPS	Vacuolar Protein Sorting 39 Homolog	Traffic. 2015 Jul;16(7):727–742 Recruitment of VPS33A to HOPS by VPS16 Is Required for Lysosome Fusion with Endosomes and Autophagosomes. Wartosch L, Günesdogan U, Graham SC, Luzio JP.
VPS18	KIAA1475/PEP3	HOPS	Vacuolar Protein Sorting Protein 18	Traffic. 2015 Jul;16(7):727–742 Recruitment of VPS33A to HOPS by VPS16 Is Required for Lysosome Fusion with Endosomes and Autophagosomes. Wartosch L, Günesdogan U, Graham SC, Luzio JP.
EPG5		Tethers, Adaptors	Ectopic P-Granules Autophagy Protein 5 Homolog	J Mol Biol. 2019 Nov 2. pii: S0022-2836(19)30624-2. Autophagosome-Lysosome Fusion. Lőrincz P, Juhász G.
ATG14	ATG14	Tethers, Adaptors	autophagy related 14	J Mol Biol. 2019 Nov 2. pii: S0022-2836(19)30624-2. Autophagosome-Lysosome Fusion. Lőrincz P, Juhász G.
TECPR1		Tethers, Adaptors	Tectonin Beta-Propeller Repeat Containing 1	J Mol Biol. 2019 Nov 2. pii: S0022-2836(19)30624-2. Autophagosome-Lysosome Fusion. Lőrincz P, Juhász G.
GORASP2	GRASP55	Tethers, Adaptors	Golgi Reassembly Stacking Protein 2	J Mol Biol. 2019 Nov 2. pii: S0022-2836(19)30624-2. Autophagosome-Lysosome Fusion. Lőrincz P, Juhász G.
BIRC6	BRUCE	Tethers, Adaptors	Baculoviral IAP Repeat Containing 6	J Mol Biol. 2019 Nov 2. pii: S0022-2836(19)30624-2. Autophagosome-Lysosome Fusion. Lőrincz P, Juhász G.
RUFY4		Tethers, Adaptors	RUN And FYVE Domain Containing 4	J Mol Biol. 2019 Nov 2. pii: S0022-2836(19)30624-2. Autophagosome-Lysosome Fusion. Lőrincz P, Juhász G.
ARL8B	ARL10C/Gie1	recruitment HOPS on lysosome	ADP Ribosylation Factor Like GTPase 8B	.Traffic. 2012 Dec;13(12):1667–1679 Rab7 and Arl8 GTPases are necessary for lysosome tubulation in macrophages. Mrakovic A, Kay JG, Furuya W, Brumell JH, Botelho RJ..
RAB20	RAB20	Autophagosome-lysosome fusion	RAB20, Member RAS Oncogene Family	Nanoscale. 2017 Mar 2;9(9):3269–3282 Systematic investigation on the intracellular trafficking network of polymeric nanoparticles. Zhang J, Chang D, Yang Y, Zhang X, Tao W, Jiang L, Liang X, Tsai H, Huang L, Mei L.
RAB39A	RAB39	Autophagosome-lysosome fusion	RAB39A, Member RAS Oncogene Family	PLoS One. 2013 Dec 13;8(12):e83324 Rab39a interacts with phosphatidylinositol 3-kinase and negatively regulates autophagy induced by lipopolysaccharide stimulation in macrophages. Seto S, Sugaya K, Tsujimura K, Nagata T, Horii T, Koide Y.

## Sheet: Lysosome
Official Gene symbol	Cellular Component	Alias (optional)	Details	Description	Refs
CTSB	endolysosome lumen	APPS, CPSB	Lysosomal cysteine proteinases	cathepsin B	Brix, K. (2005) Lysosomal proteases. Revival of the Sleeping Beauty. in Lysosomes (Saftig, P., ed) pp. 50 –59, Springer, New York
CTSK	endolysosome lumen	CTS02, CTSO, CTSO1, CTSO2, PKND, PYCD	Lysosomal endopeptidases	cathepsin K	Brix, K. (2005) Lysosomal proteases. Revival of the Sleeping Beauty. in Lysosomes (Saftig, P., ed) pp. 50 –59, Springer, New York
CTSS	endolysosome lumen	none	lysosomal cysteine proteinase; Cat S Deficiency Increases the Accumulation of Autophagosomes in Macrophages	cathepsin S	PLoS One. 2012;7(4):e35315. Cathepsin S deficiency results in abnormal accumulation of autophagosomes in macrophages and enhances Ang II-induced cardiac inflammation. Pan L
PPT1	late endosomes/lysosomes	PPT; CLN1; INCL	lysosomal hydrolase; Mutations in palmitoyl protein thioesterase-1 (PPT1) have been found to cause the infantile form of neuronal ceroid lipofuscinosis, which is a lysosomal storage disorder	palmitoyl-protein thioesterase 1	EMBO J. 1996 Oct 1;15(19):5240-5. Human palmitoyl protein thioesterase: evidence for lysosomal targeting of the enzyme and disturbed cellular routing in infantile neuronal ceroid lipofuscinosis. Hellsten E
ASAH1	lysosomal lumen			N-acylsphingosine amidohydrolase (acid ceramidase) 1
CD1E	lysosomal lumen			CD1e molecule
GALNS	lysosomal lumen			galactosamine (N-acetyl)-6-sulfate sulfatase
GLB1	lysosomal lumen			galactosidase, beta 1
GM2A	lysosomal lumen			GM2 ganglioside activator
GNS	lysosomal lumen			glucosamine (N-acetyl)-6-sulfatase
GUSB	lysosomal lumen			glucuronidase, beta
HEXA	lysosomal lumen			hexosaminidase A (alpha polypeptide)
HEXB	lysosomal lumen		Catabolic enzyme	hexosaminidase B (beta polypeptide)
IDS	lysosomal lumen			iduronate 2-sulfatase
LGMN	lysosomal lumen	AEP; LGMN1; PRSC1	lysosomal cysteine proteinase: it mediates the biosynthetic processing of the ubiquitously expressed cathepsins B, H, and L which also belong to the family of lysosomal cysteine proteinases.	legumain	Brix, K. (2005) Lysosomal proteases. Revival of the Sleeping Beauty. in Lysosomes (Saftig, P., ed) pp. 50 –59, Springer, New York
PLBD2	lysosomal lumen	P76	lysosomal phospholipase	phospholipase B domain containing 2	Biochem J. 2007 Mar 15;402(3):449-58. Biochemical characterization and lysosomal localization of the mannose-6-phosphate protein p76 (hypothetical protein LOC196463). Jensen AG
SGSH	lysosomal lumen			N-sulfoglucosamine sulfohydrolase
SMPD1	lysosomal lumen			sphingomyelin phosphodiesterase 1, acid lysosomal
ABCA2	lysosomal membrane		ATP-binding cassette (ABC) transporters	ATP-binding cassette, sub-family A (ABC1), member 2
ABCA5	lysosomal membrane			ATP-binding cassette, sub-family A (ABC1), member 5
ABCB9	lysosomal membrane			ATP-binding cassette, sub-family B (MDR/TAP), member 9
AP1G1	lysosomal membrane			adaptor-related protein complex 1, gamma 1 subunit
AP3B1	lysosomal membrane	PE; HPS; HPS2; ADTB3; ADTB3A	involved in the sorting of integral membrane proteins to lysosomes and that impairment of this process may underlie the clinical symptoms of Hermansky-Pudlak syndrome type 2	adaptor-related protein complex 3, beta 1 subunit	Mol Cell. 1999 Jan;3(1):11-21. Altered trafficking of lysosomal proteins in Hermansky-Pudlak syndrome due to mutations in the beta 3A subunit of the AP-3 adaptor. Dell'Angelica EC
ARL8A	lysosomal membrane			ADP-ribosylation factor-like 8A
ARL8B	lysosomal membrane			ADP-ribosylation factor-like 8B
ATP13A2	lysosomal membrane			ATPase type 13A2
ATP6V0A2	lysosomal membrane	A2, ARCL, ARCL2A, ATP6A2, ATP6N1D, J6B7, RTF, STV1, TJ6, TJ6M, TJ6S, VPH1, WSS	lysosomal acidification	ATPase, H+ transporting, lysosomal V0 subunit a2	1) Hum Mol Genet. 2011 Oct 1;20(19):3852-66. Characterization of the CLEAR network reveals an integrated control of cellular clearance pathways. Palmieri M; 2) Traffic. 2007 Dec;8(12):1676-86. Integral and associated lysosomal membrane proteins. Schröder B.
ATP6V0A4	lysosomal membrane	A4; STV1; VPH1; VPP2; RTA1C; RTADR; ATP6N2; RDRTA2; ATP6N1B	regulation of the acidification of autophagosomes and autophagic flux	ATPase, H+ transporting, lysosomal V0 subunit a4	1) Autophagy. 2015;11(5):756-68. The integral membrane protein ITM2A, a transcriptional target of PKA-CREB, regulates autophagic flux via interaction with the vacuolar ATPase. Namkoong S Palmieri M; 2) Traffic. 2007 Dec;8(12):1676-86. Integral and associated lysosomal membrane proteins. Schröder B.
ATP6V0C	lysosomal membrane	ATP6C, ATP6L, ATPL, VATL, VPPC, Vma3	lysosomal lumen acidification	ATPase, H+ transporting, lysosomal 16kDa, V0 subunit c	1)PLoS One. 2014 Apr 2;9(4):e93257. ATP6V0C knockdown in neuroblastoma cells alters autophagy-lysosome pathway function and metabolism of proteins that accumulate in neurodegenerative disease. Mangieri LR; 2) Traffic. 2007 Dec;8(12):1676-86. Integral and associated lysosomal membrane proteins. Schröder B.
ATP6V0D1	lysosomal membrane	ATP6D, ATP6DV, P39, VATX, VMA6, VPATPD	lysosomal acidification (Palmieri_Table 1)	ATPase, H+ transporting, lysosomal 38kDa, V0 subunit d1	1) Hum Mol Genet. 2011 Oct 1;20(19):3852-66. Characterization of the CLEAR network reveals an integrated control of cellular clearance pathways. Palmieri M; 2) Traffic. 2007 Dec;8(12):1676-86. Integral and associated lysosomal membrane proteins. Schröder B.
CCZ1	lysosomal membrane			CCZ1 vacuolar protein trafficking and biogenesis associated homolog (S. cerevisiae)
CD1B	lysosomal membrane			CD1b molecule
CD68	lysosomal membrane			CD68 molecule
CLCN5	lysosomal membrane	CLC5, CLCK2, ClC-5, DENTS, NPHL1, NPHL2, XLRH, XRN, hCIC-K2	Cl− transporter	chloride channel, voltage-sensitive 5	J Physiol. 2015 Sep 15; 593(Pt 18): 4139–4150. A tale of two CLCs: biophysical insights toward understanding ClC-5 and ClC-7 function in endosomes and lysosomes Giovanni Zifarelli
CLCN6	lysosomal membrane			chloride channel, voltage-sensitive 6
CLCN7	lysosomal membrane	CLC7; CLC-7; OPTA2; OPTB4; PPP1R63	Cl− transporter	chloride channel, voltage-sensitive 7	EMBO J. 2011 Jun 1;30(11):2140-52. ClC-7 is a slowly voltage-gated 2Cl(-)/1H(+)-exchanger and requires Ostm1 for transport activity. Leisle L; Kasper D, Planells-Cases R, Fuhrmann JC, Scheel O, Zeitz O, Ruether K, Schmitt A, Poët M, Steinfeld R, Schweizer M, Kornak U, Jentsch TJ (2005) Loss of the chloride channel ClC-7 leads to lysosomal storage disease and neurodegeneration. EMBO J 24: 1079–109…
CLN5	lysosomal membrane	NCL	soluble lysosomal glycoprotein causes neuronal ceroid lipofuscinosis, an inherited neurodegenerative lysosomal storage disorder	ceroid-lipofuscinosis, neuronal 5	Exp Cell Res. 2015 Oct 15;338(1):45-53. Proteolytic processing of the neuronal ceroid lipofuscinosis related lysosomal protein CLN5. De Silva B
CTNS	lysosomal membrane			cystinosin, lysosomal cystine transporter
DAB2	lysosomal membrane			Dab, mitogen-responsive phosphoprotein, homolog 2 (Drosophila)
DNAJC5	lysosomal membrane			DnaJ (Hsp40) homolog, subfamily C, member 5
DRAM1	lysosomal membrane			DNA-damage regulated autophagy modulator 1
EGF	lysosomal membrane			epidermal growth factor
GAA	lysosomal membrane	LYAG	lysosomal alpha-glucosidase, which is essential for the degradation of glycogen to glucose in lysosomes. Defects in this gene are the cause of glycogen storage disease II, also known as Pompe's disease.	glucosidase, alpha; acid	Pediatr Res. 1998 Mar;43(3):374-80. Recombinant human acid alpha-glucosidase corrects acid alpha-glucosidase-deficient human fibroblasts, quail fibroblasts, and quail myoblasts. Yang HW
GBA	lysosomal membrane			glucosidase, beta, acid
GPR137B	lysosomal membrane			G protein-coupled receptor 137B
HGSNAT	lysosomal membrane			heparan-alpha-glucosaminide N-acetyltransferase
LAMP2	lysosomal membrane			LAMP2
LAMP3	lysosomal membrane			lysosomal-associated membrane protein 3
LITAF	lysosomal membrane			lipopolysaccharide-induced TNF factor
LMBRD1	lysosomal membrane			LMBR1 domain containing 1
MCOLN1	lysosomal membrane			mucolipin 1
MFSD8	lysosomal membrane	CCMD, CLN7	lysosomal membrane protein.Mutations in this gene are correlated with a variant form of late infantile-onset neuronal ceroid lipofuscinoses (vLINCL).	major facilitator superfamily domain containing 8	Hum Mol Genet. 2010 Nov 15;19(22):4497-514. doi: 10.1093/hmg/ddq381. Epub 2010 Sep 7. Expression and lysosomal targeting of CLN7, a major facilitator superfamily transporter associated with variant late-infantile neuronal ceroid lipofuscinosis. Sharifi A
MYO7A	lysosomal membrane	DFNB2; MYU7A; NSRD2; USH1B; DFNA11; MYOVIIA	lysosome-associated molecular motor. Mutations in the myosin-VIIa (MYO7a) gene cause human Usher disease.	myosin VIIA	Cell Motil Cytoskeleton. 2005 Sep;62(1):13-26. The unconventional myosin-VIIa associates with lysosomes. Soni LE
NCSTN	lysosomal membrane	ATAG1874	proteolysis	nicastrin	Biochem Biophys Res Commun. 2003 Jan 17;300(3):615-8. Nicastrin is a resident lysosomal membrane protein. Bagshaw RD; 2) J Biol Chem. 2003 Jul 18;278(29):26687-94. Presenilin-1, nicastrin, amyloid precursor protein, and gamma-secretase activity are co-localized in the lysosomal membrane. Pasternak SH
NPC1	lysosomal membrane			NPC1	Cell. 2007 Nov 16;131(4):770-83. LIMP-2 is a receptor for lysosomal mannose-6-phosphate-independent targeting of beta-glucocerebrosidase. Reczek D, Schwake M, Schröder J, Hughes H, Blanz J, Jin X, Brondyk W, Van Patten S, Edmunds T, Saftig P.
PI4K2A	lysosomal membrane			phosphatidylinositol 4-kinase type 2 alpha
PLD1	lysosomal membrane			phospholipase D1, phosphatidylcholine-specific
PSEN1	lysosomal membrane	AD3; FAD; PS1; PS-1; S182	regulation of lysosomal vATPase assembly and function	presenilin 1	Cell Rep. 2015 Sep 1;12(9):1430-44. Presenilin 1 Maintains Lysosomal Ca(2+) Homeostasis via TRPML1 by Regulating vATPase-Mediated Lysosome Acidification. Lee JH, McBrayer MK, Wolfe DM, Haslett LJ, Kumar A, Sato Y, Lie PP, Mohan P, Coffey EE, Kompella U, Mitchell CH, Lloyd-Evans E, Nixon RA. A role for presenilins in autophagy revisited: normal acidification of lysosomes in cells lacking PSEN1 and…
RAB14	lysosomal membrane			RAB14, member RAS oncogene family
RAB5C	lysosomal membrane			RAB5C, member RAS oncogene family
RILP	lysosomal membrane			Rab interacting lysosomal protein
RNF13	lysosomal membrane			ring finger protein 13
SCARB2	lysosomal membrane			LIPM2
SIDT2	lysosomal membrane			SID1 transmembrane family, member 2
SLC11A2	lysosomal membrane	DCT1; DMT1; AHMIO1; NRAMP2		solute carrier family 11 (proton-coupled divalent metal ion transporters), member 2
SLC15A3	lysosomal membrane	OCTP; PHT2; PTR3	Transports histidine and oligopeptides from inside the lysosome to the cytosol	solute carrier family 15, member 3	Traffic. 2007 Dec;8(12):1676-86. Integral and associated lysosomal membrane proteins. Schröder B; Clin Pharmacol Ther. 2016 Nov;100(5):431-436. Lysosomal solute carrier transporters gain momentum in research. Bissa B
SLC17A5	lysosomal membrane			solute carrier family 17 (anion/sugar transporter), member 5
SLC29A3	lysosomal membrane	ENT3; HJCD; PHID; HCLAP	Mediates nucleoside efflux across lysosome membrane	solute carrier family 29 (equilibrative nucleoside transporter), member 3	Clin Pharmacol Ther. 2016 Nov;100(5):431-436. Lysosomal solute carrier transporters gain momentum in research. Bissa B
SLC36A1	lysosomal membrane			solute carrier family 36 (proton/amino acid symporter), member 1
SPHK2	lysosomal membrane			sphingosine kinase 2
STARD3	lysosomal membrane			StAR-related lipid transfer (START) domain containing 3
STX7	lysosomal membrane			syntaxin 7
TCIRG1	lysosomal membrane	ATP6N1C, ATP6V0A3, Atp6i, OC-116kDa, OC116, OPTB1, Stv1, TIRC7, Vph1, a3	acidification of the lysosomal compartment in osteoclasts	T-cell, immune regulator 1, ATPase, H+ transporting, lysosomal V0 subunit A3	"Sci Rep. 2015; 5: 14827. Mapping the H+ (V)-ATPase interactome: identification of proteins involved in trafficking, folding, assembly and phosphorylation Maria Merkulova, Teodor G. Păunescu, Anie Azroyan, Vladimir Marshansky, Sylvie Breton, and Dennis Browna."
TECPR1	lysosomal membrane			tectonin beta-propeller repeat containing 1
TMEM192	lysosomal membrane			transmembrane protein 192
TMEM55A	lysosomal membrane			transmembrane protein 55A
TMEM55B	lysosomal membrane			transmembrane protein 55B
TMEM59	lysosomal membrane			transmembrane protein 59
TMEM74	lysosomal membrane			transmembrane protein 74
TMEM8A	lysosomal membrane			transmembrane protein 8A
TMEM9	lysosomal membrane			TMEM9
TPCN1	lysosomal membrane	TPC1	positive regulation of autophagy	two pore segment channel 1	Sci Signal. 2014 May 20;7(326):ra46. Reconstituted human TPC1 is a proton-permeable ion channel and is activated by NAADP or Ca2+. Pitt SJ; Hum Mol Genet. 2012 Feb 1;21(3):511-25. Leucine-rich repeat kinase 2 regulates autophagy through a calcium-dependent pathway involving NAADP. Gómez-Suaga P
TPCN2	lysosomal membrane	TPC2; SHEP10	endolysosomal ion channel	two pore segment channel 2	J Cell Sci. 2015 Jan 15;128(2):232-8. Dysregulation of lysosomal morphology by pathogenic LRRK2 is corrected by TPC2 inhibition. Hockey LN
TSPAN1	lysosomal membrane			tetraspanin 1
VPS11	lysosomal membrane			vacuolar protein sorting 11 homolog (S. cerevisiae)
VPS16	lysosomal membrane			vacuolar protein sorting 16 homolog (S. cerevisiae)
VPS18	lysosomal membrane	PEP3	mediate vesicle trafficking steps in the endosome/lysosome pathway	vacuolar protein sorting 18 homolog (S. cerevisiae)	Traffic. 2015 Jul;16(7):727-42. Recruitment of VPS33A to HOPS by VPS16 Is Required for Lysosome Fusion with Endosomes and Autophagosomes. Wartosch L
VPS35	lysosomal membrane			vacuolar protein sorting 35 homolog (S. cerevisiae)
VPS39	lysosomal membrane			vacuolar protein sorting 39 homolog (S. cerevisiae)
ZNRF2	lysosomal membrane			zinc and ring finger 2
TRIM23	lysosomal membrane and Golgi membrane			tripartite motif containing 23
ACP2	lysosome	LAP	beta subunit of lysosomal acid phosphatase (LAP); lysosomal membrane protein.	acid phosphatase 2, lysosomal	1) J Biol Chem. 1997 Jul 25;272(30):18628-35. Mice deficient in lysosomal acid phosphatase develop lysosomal storage in the kidney and central nervous system. Saftig P; 2) J Cell Sci. 2002 Jan 1;115(Pt 1):185-94. The tyrosine motifs of Lamp 1 and LAP determine their direct and indirect targetting to lysosomes. Obermüller S
ACP5	lysosome			acid phosphatase 5, tartrate resistant
ADA	lysosome			adenosine deaminase
AGA	lysosome			aspartylglucosaminidase
ARSB	lysosome	ASB; G4S; MPS6	sulfatase; lysosome organization; Mucopolysaccharidosis type VI is an autosomal recessive lysosomal storage disorder resulting from a deficiency of arylsulfatase B	arylsulfatase B	J Biol Chem. 1990 Feb 25;265(6):3374-81. Phylogenetic conservation of arylsulfatases. cDNA cloning and expression of human arylsulfatase B. Peters C; 2) J Biol Chem. 1991 Nov 15;266(32):21386-91. Mucopolysaccharidosis VI (Maroteaux-Lamy syndrome). An intermediate clinical phenotype caused by substitution of valine for glycine at position 137 of arylsulfatase B. Wicker G
ARSD	lysosome			arylsulfatase D
ARSG	lysosome			arylsulfatase G
BCL10	lysosome			B-cell CLL/lymphoma 10
CHID1	lysosome			chitinase domain containing 1
CHIT1	lysosome			chitinase 1 (chitotriosidase)
CST3	lysosome	ARMD11; HEL-S-2	is a powerful endogenous inhibitor of the lysosomal cysteine proteases CB, CL and cathepsin H (CH)	cystatin C	Neurotoxicology. 2006 Mar;27(2):260-76. Enhanced cystatin C and lysosomal protease expression following 6-hydroxydopamine exposure. Lee DC
CTBS	lysosome			chitobiase, di-N-acetyl-	Proteomics. 2005 Apr;5(6):1520-32. The human brain mannose 6-phosphate glycoproteome: a complex mixture composed of multiple isoforms of many soluble lysosomal proteins. Sleat DE
CTSA	lysosome	GLB2, GSL, NGBE, PPCA, PPGB	Lysosomal serine protease	cathepsin A	Hiraiwa M. Cathepsin A/protective protein: An unusual lysosomal multifunctional protein. Cell Mol Life Sci. 1999;56(11-12):894–907.
CTSC	lysosome	JP; HMS; JPD; PLS; CPPI; DPP1; DPPI; PALS; DPP-I; PDON1	Lysosomal cysteine proteinases hat appears to be a central coordinator for activation of many serine proteinases in cells of the immune system.	cathepsin C	J Biol Chem. 1995 Sep 15;270(37):21626-31. Oligomeric structure and substrate induced inhibition of human cathepsin C. Dolenc I
CTSD	lysosome	CLN10, CPSD, HEL-S-130P	Lysosomal aspartic protease	cathepsin D	Brix, K. (2005) Lysosomal proteases. Revival of the Sleeping Beauty. in Lysosomes (Saftig, P., ed) pp. 50 –59, Springer, New York
CTSF	lysosome	CATSF, CLN13	Lysosomal endopeptidase	cathepsin F	J Biol Chem. 1998 Nov 27;273(48):32000-8. Human cathepsin F. Molecular cloning, functional expression, tissue localization, and enzymatic characterization. Wang B
CTSH	lysosome	ACC4; ACC5; CPSB; ACC-4; ACC-5	Lysosomal cysteine proteinases important in the overall degradation of lysosomal proteins	cathepsin H	Brix, K. (2005) Lysosomal proteases. Revival of the Sleeping Beauty. in Lysosomes (Saftig, P., ed) pp. 50 –59, Springer, New York
CTSO	lysosome	CTSO1	Proteolysis	cathepsin O	Proteomics. 2010 Nov;10(22):4053-76. The proteome of lysosomes. Schröder BA
CTSZ	lysosome	CTSX	lysosomal cysteine proteases that digest polyQ proteins and peptides	cathepsin Z	J Biol Chem. 2012 May 18;287(21):17471-82. Cathepsins L and Z are critical in degrading polyglutamine-containing proteins within lysosomes. Bhutani N
DNASE2	lysosome			deoxyribonuclease II, lysosomal
DOC2A	lysosome			double C2-like domains, alpha
DRAM2	lysosome			DNA-damage regulated autophagy modulator 2
EPDR1	lysosome			ependymin related protein 1 (zebrafish)
FNBP1	lysosome			formin binding protein 1
FUCA1	lysosome			fucosidase, alpha-L- 1, tissue
GALC	lysosome			galactosylceramidase
GGH	lysosome			gamma-glutamyl hydrolase (conjugase, folylpolygammaglutamyl hydrolase)	Proteomics. 2005 Apr;5(6):1520-32. The human brain mannose 6-phosphate glycoproteome: a complex mixture composed of multiple isoforms of many soluble lysosomal proteins. Sleat DE
GLA	lysosome			galactosidase, alpha
HCK	lysosome			hemopoietic cell kinase
HPS1	lysosome	HPS; BLOC3S1	components of a protein complex that regulates the intracellular localization of lysosomes and late endosomes	Hermansky-Pudlak syndrome 1	Proc Natl Acad Sci U S A. 2003 Jul 22;100(15):8770-5. Biogenesis of lysosome-related organelles complex 3 (BLOC-3): a complex containing the Hermansky-Pudlak syndrome (HPS) proteins HPS1 and HPS4. Nazarian R
HPS4	lysosome	LE; BLOC3S2	biogenesis of lysosome-related organelles	Hermansky-Pudlak syndrome 4	J Biol Chem. 2010 Mar 5;285(10):7794-804. Assembly of the biogenesis of lysosome-related organelles complex-3 (BLOC-3) and its interaction with Rab9. Kloer DP, Rojas R, Ivan V, Moriyama K, van Vlijmen T, Murthy N, Ghirlando R, van der Sluijs P, Hurley JH, Bonifacino JS.
HPSE	lysosome			heparanase
HYAL1	lysosome			hyaluronoglucosaminidase 1
HYAL2	lysosome			hyaluronoglucosaminidase 2
HYAL3	lysosome			hyaluronoglucosaminidase 3
IDUA	lysosome	IDA; MPS1	lysosomal degradation of these glycosaminoglycans; Mutations in this gene that result in enzymatic deficiency lead to the autosomal recessive disease mucopolysaccharidosis type I (MPS I).	iduronidase, alpha-L-	Clin Genet. 2015 Oct;88(4):376-80. p.L18P: a novel IDUA mutation that causes a distinct attenuated phenotype in mucopolysaccharidosis type I patients. Pasqualim G
IFI30	lysosome			interferon, gamma-inducible protein 30
ITM2C	lysosome			integral membrane protein 2C
KCNE1	lysosome			potassium voltage-gated channel, Isk-related family, member 1
LAMP1	lysosome		Structural protein	LAMP1	Nat Rev Mol Cell Biol. 2013 May;14(5):283-96. Signals from the lysosome: a control centre for cellular clearance and energy metabolism. Settembre C, Fraldi A, Medina DL, Ballabio A.
LIPA	lysosome	CESD, LAL	This enzyme functions in the lysosome to catalyze the hydrolysis of cholesteryl esters and triglycerides. Mutations in this gene can result in Wolman disease	lipase A, lysosomal acid, cholesterol esterase	BMJ Case Rep. 2014 May 15;2014. Infant case of lysosomal acid lipase deficiency: Wolman's disease. Sadhukhan M
LRBA	lysosome			LPS-responsive vesicle trafficking, beach and anchor containing
LRP2	lysosome			low density lipoprotein receptor-related protein 2
MAN2B1	lysosome			mannosidase, alpha, class 2B, member 1
MAN2B2	lysosome			mannosidase, alpha, class 2B, member 2
MANBA	lysosome			mannosidase, beta A, lysosomal
MARCH8	lysosome			membrane-associated ring finger (C3HC4) 8, E3 ubiquitin protein ligase
NAGA	lysosome			N-acetylgalactosaminidase, alpha-
NAGLU	lysosome	NAG; CMT2V; MPS3B; UFHSD; MPS-IIIB	enzyme that degrades heparan sulfate by hydrolysis of terminal N-acetyl-D-glucosamine residues in N-acetyl-alpha-D-glucosaminides. Defects in this gene are the cause of mucopolysaccharidosis type IIIB (MPS-IIIB), also known as Sanfilippo syndrome B.	N-acetylglucosaminidase, alpha	Proc Natl Acad Sci U S A. 1996 Jun 11;93(12):6101-5. The molecular basis of Sanfilippo syndrome type B. Zhao HG
NEU1	lysosome			sialidase 1 (lysosomal sialidase)
NEU4	lysosome			sialidase 4
NPC2	lysosome			NPC2
PCSK9	lysosome			proprotein convertase subtilisin/kexin type 9
PCYOX1	lysosome			prenylcysteine oxidase 1
PEBP4	lysosome			phosphatidylethanolamine-binding protein 4
PPT2	lysosome	C6orf8, G14, PPT-2	lysosomal hydrolase	palmitoyl-protein thioesterase 2	J Biol Chem. 2003 Sep 26;278(39):37957-64. The crystal structure of palmitoyl protein thioesterase-2 (PPT2) reveals the basis for divergent substrate specificities of the two lysosomal thioesterases, PPT1 and PPT2. Calero G
PRCP	lysosome	HUMPCP, PCP	enzyme highly concentrated in lysosomes; may also be active extracellularly after their release from lysosomes in soluble form or in a plasma membrane-bound complex	prolylcarboxypeptidase (angiotensinase C)	Immunol Rev. 1998 Feb;161:129-41. Cellular carboxypeptidases. Skidgel RA
PRDX6	lysosome			peroxiredoxin 6
RAB27A	lysosome			RAB27A, member RAS oncogene family
RAMP2	lysosome		lysosomal transport	RAMP2	Nat Rev Mol Cell Biol. 2013 May;14(5):283-96. Signals from the lysosome: a control centre for cellular clearance and energy metabolism. Settembre C, Fraldi A, Medina DL, Ballabio A.
RAMP3	lysosome			receptor (G protein-coupled) activity modifying protein 3
RNASET2	lysosome			ribonuclease T2
SIAE	lysosome			sialic acid acetylesterase
SPACA3	lysosome			sperm acrosome associated 3
SRC	lysosome			v-src avian sarcoma (Schmidt-Ruppin A-2) viral oncogene homolog
STS	lysosome			steroid sulfatase (microsomal), isozyme S
TPP1	lysosome	CLN2, GIG1, LPIC, SCAR7, TPP-1	lysosomal aminopeptidase	tripeptidyl peptidase I	Hum Mutat. 2010 Jun;31(6):710-21. Functional consequences and rescue potential of pathogenic missense mutations in tripeptidyl peptidase I. Walus M
UNC93B1	lysosome			unc-93 homolog B1 (C. elegans)
VMA21	lysosome	MEAX, XMEA	lysosomal V-ATPase assembly chaperone	VMA21 vacuolar H+-ATPase homolog (S. cerevisiae)	Acta Neuropathol. 2013 Mar;125(3):439-57. VMA21 deficiency prevents vacuolar ATPase assembly and causes autophagic vacuolar myopathy. Ramachandran N, Munteanu I, Wang P, Ruggieri A, Rilstone JJ, Israelian N, Naranian T, Paroutis P, Guo R, Ren ZP, Nishino I, Chabrol B, Pellissier JF, Minetti C, Udd B, Fardeau M, Tailor CS, Mahuran DJ, Kissel JT, Kalimo H, Levy N, Manolson MF, Ackerley CA, Minassia…
WDR48	lysosome			WD repeat domain 48
ZNRF1	lysosome			zinc and ring finger 1, E3 ubiquitin protein ligase

## Sheet: Lysosome-related genes
Official Gene symbol	Alias (optional)	Details	Description	Refs
ATP6AP1	16A, ATP6IP1, ATP6S1, Ac45, CF2, VATPS1, XAP-3, XAP3		ATPase, H+ transporting, lysosomal accessory protein 1	Curr Protein Pept Sci. 2012 Mar;13(2):124-33. Novel insights into V-ATPase functioning: distinct roles for its accessory subunits ATP6AP1/Ac45 and ATP6AP2/(pro) renin receptor. Jansen EJ, Martens GJ.
ATP6AP2	PRR; M8-9; MRXE; RENR; XMRE; XPDS; HT028; MRXSH; ELDF10; ATP6IP2; MSTP009; APT6M8-9; ATP6M8-9	associated with the transmembrane sector of the V-type ATPases	ATPase, H+ transporting, lysosomal accessory protein 2	EMBO J. 2011 Jul 29;30(16):3242-58. Regulation of TFEB and V-ATPases by mTORC1. Peña-Llopis S
ATP6V0A1	ATP6N1, ATP6N1A, Stv1, VPP1, Vph1, a1	mediating autophagosome-lysosome fusion and lysosomal acidification	ATPase, H+ transporting, lysosomal V0 subunit a1	Eur J Neurosci. 2013 Jun; 37(12): 1949–1961. Autophagy failure in Alzheimer’s disease and the role of defective lysosomal acidification Devin M. Wolfe, Ju-hyun Lee, Asok Kumar, Sooyeon Lee, Samantha J. Orenstein, and Ralph A. Nixon
ATP6V0B	ATP6F, HATPL, VMA16	lysosomal acidification (Palmieri_Table 1)	ATPase, H+ transporting, lysosomal 21kDa, V0 subunit b	Hum Mol Genet. 2011 Oct 1;20(19):3852-66. Characterization of the CLEAR network reveals an integrated control of cellular clearance pathways. Palmieri M
ATP6V0E1	M9.2; ATP6H; Vma21; Vma21p; ATP6V0E	ATP hydrolysis coupled proton transport; lysosomal acidification (Palmieri_Table 1)	ATPase, H+ transporting, lysosomal 9kDa, V0 subunit e1	Hum Mol Genet. 2011 Oct 1;20(19):3852-66. Characterization of the CLEAR network reveals an integrated control of cellular clearance pathways. Palmieri M
ATP6V0E2	ATP6V0E2L, C7orf32	regulation of macroautophagy	ATPase, H+ transporting V0 subunit e2	Gene. 2007 May 15;393(1-2):94-100. Molecular cloning and characterization of a novel form of the human vacuolar H+-ATPase e-subunit: an essential proton pump component. Blake-Palmer KG, Su Y, Smith AN, Karet FE.
ATP6V1A	ATP6A11, HO68, VA68, VPP2, Vma1, ATP6V1A	lysosomal acidification (Palmieri_Table 1)	ATPase, H+ transporting, lysosomal 70kDa, V1 subunit A	1) Hum Mol Genet. 2011 Oct 1;20(19):3852-66. Characterization of the CLEAR network reveals an integrated control of cellular clearance pathways. Palmieri M; 2) Traffic. 2007 Dec;8(12):1676-86. Integral and associated lysosomal membrane proteins. Schröder B.
ATP6V1B1	ATP6B1, RTA1B, VATB, VMA2, VPP3	lysosomal acidification	ATPase, H+ transporting, lysosomal 56/58kDa, V1 subunit B1	1) Hum Mol Genet. 2011 Oct 1;20(19):3852-66. Characterization of the CLEAR network reveals an integrated control of cellular clearance pathways. Palmieri M; 2) Traffic. 2007 Dec;8(12):1676-86. Integral and associated lysosomal membrane proteins. Schröder B.
ATP6V1B2	DOOD; HO57; VATB; VPP3; Vma2; ZLS2; ATP6B2; ATP6B1B2	lysosomal acidification	ATPase, H+ transporting, lysosomal 56/58kDa, V1 subunit B2	1) Traffic. 2007 Dec;8(12):1676-86. Integral and associated lysosomal membrane proteins. Schröder B; 2) Cell Res. 2014 Nov;24(11):1370-3. De novo mutation in ATP6V1B2 impairs lysosome acidification and causes dominant deafness-onychodystrophy syndrome. Yuan Y
ATP6V1C1	ATP6C, ATP6D, VATC, Vma5	lysosomal acidification (Palmieri_Table 1)	ATPase, H+ transporting, lysosomal 42kDa, V1 subunit C1	1) Hum Mol Genet. 2011 Oct 1;20(19):3852-66. Characterization of the CLEAR network reveals an integrated control of cellular clearance pathways. Palmieri M; 2) Traffic. 2007 Dec;8(12):1676-86. Integral and associated lysosomal membrane proteins. Schröder B.
ATP6V1C2	VMA5; ATP6C2	acidification of eukaryotic intracellular organelles	ATPase, H+ transporting, lysosomal 42kDa, V1 subunit C2	1) Hum Mol Genet. 2011 Oct 1;20(19):3852-66. Characterization of the CLEAR network reveals an integrated control of cellular clearance pathways. Palmieri M; 2) Traffic. 2007 Dec;8(12):1676-86. Integral and associated lysosomal membrane proteins. Schröder B.
ATP6V1D	VATD; VMA8; ATP6M	ATP hydrolysis coupled proton transport; lysosomal acidification (Palmieri_Table 1)	ATPase, H+ transporting, lysosomal 34kDa, V1 subunit D	Traffic. 2007 Dec;8(12):1676-86. Integral and associated lysosomal membrane proteins. Schröder B
ATP6V1E1	ATP6E, ATP6E2, ATP6V1E, P31, Vma4	lysosomal acidification (Palmieri_Table 1)	ATPase, H+ transporting, lysosomal 31kDa, V1 subunit E1	1) Hum Mol Genet. 2011 Oct 1;20(19):3852-66. Characterization of the CLEAR network reveals an integrated control of cellular clearance pathways. Palmieri M; 2) Traffic. 2007 Dec;8(12):1676-86. Integral and associated lysosomal membrane proteins. Schröder B.
ATP6V1E2	VMA4; ATP6E1; ATP6EL2; ATP6V1EL2	acidification of eukaryotic intracellular organelles; regulation of macroautophagy (Hohn)	ATPase, H+ transporting, lysosomal 31kDa, V1 subunit E2	Gene. 2002 May 1;289(1-2):7-12. A human gene, ATP6E1, encoding a testis-specific isoform of H(+)-ATPase subunit E. Imai-Senga Y, Sun-Wada GH, Wada Y, Futai M.
ATP6V1F	ATP6S14, VATF, Vma7	acidification of eukaryotic intracellular organelles	ATPase, H+ transporting, lysosomal 14kDa, V1 subunit F	Theranostics. 2018; 8(19): 5379–5399. V-ATPases and osteoclasts: ambiguous future of V-ATPases inhibitors in osteoporosis Xiaohong Duan, Shaoqing Yang, Lei Zhang, and Tielin Yang
ATP6V1G1	ATP6G, ATP6G1, ATP6GL, ATP6J, Vma10	lysosomal acidification (Palmieri_Table 1)	ATPase, H+ transporting, lysosomal 13kDa, V1 subunit G1	1) Hum Mol Genet. 2011 Oct 1;20(19):3852-66. Characterization of the CLEAR network reveals an integrated control of cellular clearance pathways. Palmieri M; 2) Traffic. 2007 Dec;8(12):1676-86. Integral and associated lysosomal membrane proteins. Schröder B.
ATP6V1G2	ATP6G, ATP6G2, NG38, VMA10	acidification of eukaryotic intracellular organelles; regulation of macroautophagy (Hohn)	ATPase, H+ transporting, lysosomal 13kDa, V1 subunit G2	Theranostics. 2018; 8(19): 5379–5399. V-ATPases and osteoclasts: ambiguous future of V-ATPases inhibitors in osteoporosis Duan X, Yang S, Zhang L, Yang T.
ATP6V1G3	Vma10; ATP6G3	acidification of eukaryotic intracellular organelles	ATPase, H+ transporting, lysosomal 13kDa, V1 subunit G3	Sci Rep. 2015; 5: 14827. Mapping the H+ (V)-ATPase interactome: identification of proteins involved in trafficking, folding, assembly and phosphorylation Maria Merkulova, Teodor G. Păunescu, Anie Azroyan, Vladimir Marshansky, Sylvie Breton, and Dennis Browna.
ATP6V1H	CGI-11, MSTP042, NBP1, SFD, SFDalpha, SFDbeta, VMA13	lysosomal acidification (Palmieri_Table 1)	608861	1) Hum Mol Genet. 2011 Oct 1;20(19):3852-66. Characterization of the CLEAR network reveals an integrated control of cellular clearance pathways. Palmieri M; 2) Traffic. 2007 Dec;8(12):1676-86. Integral and associated lysosomal membrane proteins. Schröder B.
CLCN3	CLC3, ClC-3	ClC-3 is ubiquitously expressed and is present in brain synaptic vesicles as well as in late endosome-lysosome compartments in non-neuronal cell lines	chloride channel, voltage-sensitive 3	J Biol Chem. 2004 Jun 11;279(24):25430-9. AP-3-dependent mechanisms control the targeting of a chloride channel (ClC-3) in neuronal and non-neuronal cells. Salazar G
CLN6	nclf; CLN4A; HsT18960	involved in the degradation of post-translationally modified proteins in lysosomes	ceroid-lipofuscinosis, neuronal 6, late infantile, variant	Eur J Biochem. 2001 Nov;268(22):5851-6. Elevated lysosomal pH in neuronal ceroid lipofuscinoses (NCLs). Holopainen JM
CPQ	LDP; PGCP	plasma glutamate carboxypeptidase,lysosomal dipeptidase	carboxypeptidase Q	Proteomics. 2005 Apr;5(6):1520-32. The human brain mannose 6-phosphate glycoproteome: a complex mixture composed of multiple isoforms of many soluble lysosomal proteins. Sleat DE
CSTB	PME; ULD; CST6; EPM1; STFB; CPI-B; EPM1A	lysosomal cysteine protease inhibitor	cystatin B	Eur J Hum Genet. 2005 Feb;13(2):208-15. Loss of lysosomal association of cystatin B proteins representing progressive myoclonus epilepsy, EPM1, mutations. Alakurtti K
CTSE	CATE	endosomal aspartic proteinase that is predominantly expressed in immune-related cells; deficiency causes autophagy impairment concomitantly with increased aberrant mitochondria as well as increased oxidative stress.	cathepsin E	PLoS One. 2013 Dec 5;8(12) Cathepsin E deficiency impairs autophagic proteolysis in macrophages. Tsukuba T
CTSG	CATG, CG	Lysosomal serine protease	cathepsin G	MacIvor DM, Shapiro SD, Pham CT. et al. Normal neutrophil function in cathepsin G-deficient mice. Blood. 1999;94(12):4282–4293.
CTSL	CATL1, MEP, CTSL	lysosomal cysteine proteases that digest polyQ proteins and peptides	cathepsin L	J Biol Chem. 2012 May 18;287(21):17471-82. Cathepsins L and Z are critical in degrading polyglutamine-containing proteins within lysosomes. Bhutani N
Hps5		Lysosome Biogenesis	Hermansky-Pudlak syndrome 5
MT3		Lysosome localization	metallothionein 3	Mol Brain. 2010 Oct 26;3(1):30. Roles of zinc and metallothionein-3 in oxidative stress-induced lysosomal dysfunction, cell death, and autophagy in neurons and astrocytes. Lee SJ, Koh JY.
PSEN2	AD3L, AD4, CMD1V, PS2, STM2	building up of an intracellular Aβ Pool	presenilin 2 (Alzheimer disease 4)	Cell. 2016 Jun 30;166(1):193-208. Restricted Location of PSEN2/γ-Secretase Determines Substrate Specificity and Generates an Intracellular Aβ Pool. Sannerud R, Esselens C, Ejsmont P, Mattera R, Rochin L, Tharkeshwar AK, De Baets G, De Wever V, Habets R, Baert V, Vermeire W, Michiels C, Groot AJ, Wouters R, Dillen K, Vints K, Baatsen P, Munck S, Derua R, Waelkens E, Basi GS, Mercken M, Vooijs M, B…
RAB34		Lysosome localization	RAB34, member RAS oncogene family
RILPL1		regulation lysosome morphology	Rab interacting lysosomal protein-like 1	J Cell Biol. 2004 Mar 29;164(7):1065-76. Localization of the AP-3 adaptor complex defines a novel endosomal exit site for lysosomal membrane proteins. Peden AA, Oorschot V, Hesser BA, Austin CD, Scheller RH, Klumperman J.
SCPEP1	HSCP1, RISC	Lysosomal hydrolases and accessory proteins	retinoid-inducible serine carboxypeptidase 1	1) FEBS J. 2009 Mar;276(5):1356-69. Molecular characterization and gene disruption of mouse lysosomal putative serine carboxypeptidase 1. Kollmann K; 2) Hum Mol Genet. 2011 Oct 1;20(19):3852-66. Characterization of the CLEAR network reveals an integrated control of cellular clearance pathways. Palmieri M
SLC38A9		autophagic amino acid sensing (by direct interaction with mTOR complex)	solute carrier family 38, member 9	Science. 2017 Mar 24;355(6331):1306-1311. Lysosomal cholesterol activates mTORC1 via an SLC38A9-Niemann-Pick C1 signaling complex. Castellano BM, Thelen AM, Moldavski O, Feltes M, van der Welle RE, Mydock-McGrane L, Jiang X, van Eijkeren RJ, Davis OB, Louie SM, Perera RM, Covey DF, Nomura DK, Ory DS, Zoncu R.
LAMTOR1		mTOR regulators	late endosomal/lysosomal adaptor, MAPK and MTOR activator 1	Methods Enzymol. 2014;535:249-63. p18/LAMTOR1: a late endosome/lysosome-specific anchor protein for the mTORC1/MAPK signaling pathway. Nada S, Mori S, Takahashi Y, Okada M.
