# Supplementary material for: A gene toolbox for monitoring autophagy transcription
Source: Cell Death Dis. 2021 Nov 2;12(11):1044. doi: 10.1038/s41419-021-04121-9 (PMC8563709; doi:10.1038/s41419-021-04121-9)
Supplement: Supplementary file 2 — Table 2 [file 41419_2021_4121_MOESM2_ESM.xlsx]

## Sheet: vs DS
Table 3: genes belonging to the "induction list" A) and to the "lysosomal biogenesis" list B), differentially expressed in the DS fibroblasts dataset
A)
genes	logFC_DS	DS_fdr5%_4469	Official Gene symbol	Type of list
GABARAPL1	-1.39378	0.0017551	GABARAPL1	Induction list
ATG7	-0.468578	0.00103899	ATG7	Induction list
MAP1LC3B	0.594869	0.0419904	MAP1LC3B	Induction list
B)
genes	logFC_DS	DS_fdr5%_4469	Official Gene symbol	Type of list
CLCN7	-0.485154	0.0348352	CLCN7	Lysosomal biogenesis
GNS	0.328489	0.048396	GNS	Lysosomal biogenesis
CTSB	0.361192	0.0359733	CTSB	Lysosomal biogenesis
CLCN3	0.416817	0.0140121	CLCN3	Lysosomal biogenesis
SCPEP1	0.505324	0.00708649	SCPEP1	Lysosomal biogenesis
ATP6V0E1	0.528269	0.00742002	ATP6V0E1	Lysosomal biogenesis
CD63	0.61929	0.00161001	CD63	Lysosomal biogenesis
CTSS	1.2973	0.0197492	CTSS	Lysosomal biogenesis

## Sheet: vs dataset Wtstrav_WT
Table 3: genes belonging to the "induction list" A) and to the "lysosomal biogenesis" list B), differentially expressed upon starvation.
A)
hgnc_symbol	logFC_WT starvedvsWT	FDR_WT starvedvsWT	Official Gene symbol	Type of list
ATG10	-0.365812	0.0238089	ATG10	Induction list
ATG16L1	0.346386	1.61601e-05	ATG16L1	Induction list
WDR45	0.399265	0.000297016	WDR45	Induction list
ATG3	0.442447	2.32116e-09	ATG3	Induction list
PINK1	0.443909	9.18705e-07	PINK1	Induction list
ATG14	0.501872	8.48179e-08	ATG14	Induction list
NBR1	0.576085	1.95452e-21	NBR1	Induction list
BCL2	0.57969	1.06035e-08	BCL2	Induction list
GABARAPL1	0.582009	8.49579e-13	GABARAPL1	Induction list
WIPI1	0.852466	2.25421e-08	WIPI1	Induction list
SQSTM1	0.937789	1.07918e-47	SQSTM1	Induction list
OPTN	1.12006	1.54046e-40	OPTN	Induction list
ULK1	1.14315	2.36524e-32	ULK1	Induction list
MAP1LC3B	1.31519	9.89819e-83	MAP1LC3B	Induction list
UVRAG	1.59835	1.25199e-73	UVRAG	Induction list
GABARAP	2.759	1.65403e-42	GABARAP	Induction list
B)
hgnc_symbol	logFC_WT starvedvsWT	FDR_WT starvedvsWT	Official Gene symbol	Type of list
GBA	-0.417447	2.92803e-05	GBA	Lysosomal biogenesis
CTSA	-0.352583	0.000100603	CTSA	Lysosomal biogenesis
GAA	-0.339121	0.000793767	GAA	Lysosomal biogenesis
CD63	0.181504	0.0173653	CD63	Lysosomal biogenesis
LAMP1	0.308747	8.99099e-07	LAMP1	Lysosomal biogenesis
ATP6V0D1	0.350024	7.21115e-06	ATP6V0D1	Lysosomal biogenesis
ATP6V0B	0.360394	0.000617076	ATP6V0B	Lysosomal biogenesis
MCOLN1	0.396428	0.000314959	MCOLN1	Lysosomal biogenesis
CLCN3	0.450019	6.88734e-13	CLCN3	Lysosomal biogenesis
GNS	0.560053	1.40572e-20	GNS	Lysosomal biogenesis
PSAP	0.583825	9.81876e-21	PSAP	Lysosomal biogenesis
TPP1	0.597846	2.7627e-13	TPP1	Lysosomal biogenesis
ATP6V1H	0.764225	1.44589e-25	ATP6V1H	Lysosomal biogenesis
ATP6V1C1	0.81669	1.70207e-30	ATP6V1C1	Lysosomal biogenesis
CLCN7	1.03625	1.49723e-27	CLCN7	Lysosomal biogenesis
NEU1	1.15494	4.12867e-51	NEU1	Lysosomal biogenesis
