# Supplementary material for: A gene toolbox for monitoring autophagy transcription
Source: Cell Death Dis. 2021 Nov 2;12(11):1044. doi: 10.1038/s41419-021-04121-9 (PMC8563709; doi:10.1038/s41419-021-04121-9)
Supplement: Supplementary file 3 — Supplementary Table 3 [file 41419_2021_4121_MOESM3_ESM.xlsx]

## Sheet: Sheet1
Gene name	Forward	Reverse
ATG10	5’-GATAGGTGATAGTTGGGAATGG-3’	5’-TGGGTAGATGCTCCTAGATG-3’
ATG14	5’-CAATCGAGGAAGTAAAGACGG-3’	5’-TCGTCCTGAGAGGTAAGTTG-3’
ATG16L1	5’-GACAGGCGTTCGAGGAGATC-3’	5’-TCAGCCTGTAGTTTCTGGGC-3’
ATG3	5’-GGCGGATGGGTAGATACATAT-3’	5’-GCTTCTCCTTCATCTTCATCTTC-3’
ATG4	5’-ACTTCAATGATTGGTGCCAG-3’	5’-CAGTCGCTCTACATCAGAAG-3’
ATG7	5’-TGAGTTGACCCAGAAGAAGCT-3	5’-CCCAGCAGAGTCACCATTGT-3’
ATG9A	5’-TTTGCTCAGATGGATGTTCG-3’	5’-TCTTTCCATCCTCAGCTTGC-3’
BCL2	5’-TGTGGATGACTGAGTACCTG-3’	5’-GCCAGGAGAAATCAAACAGAG-3’
GABARAP	5’-GAAGAGCATCCGTTCGAG-3’	5’-TGAGATCAGAAGGCACCAG-3’
GABARAPL1	5’-GAGTGTCTATGGGAAATGAGTG-3’	5’-TGTCTTCACCTTCTGTCTCC-3’
MAP1LC3B	5’-GATGTCCGACTTATTCGAGAGC-3’	5’-TTGTTTTATCCAGAACAGGAAAGC-3’
NBR1	5’- GGTATCCATCAACAGTCAAGG-3’	5’- CGTTTTGCTCCTACAACTGG-3’
OPTN	5’- GGAGCACAGAGAAAGAGAATG-3’	5’- CGCTGAGTTTTGTATGAGCC-3’
PINK1	5’- GGGAGTATGGAGCAGTCAC-3’	5’- AGCACATCAGGGTAGTCG-3’
SQSTM1	5’- GGAGCAGATGAGGAAGATCG-3’	5’- TGGGTCCAGTCATCATCTCC-3’
ULK1	5’-ACAAGAAGAACCTCGCCAAG-3’	5’-TTCCTTCAGGATTTTGATTTCC-3’
ULK2	5’- CTGACTTGTGGAGCATAGG-3’	5’- AATAAGGTGATGTTTCTCTGGG-3’
UVRAG	5’- TCAACATGGACTAGGGACTC-3’	5’- ACTGGAGGTGTGATGTCTG-3’
WDR45	5’- CCTTATTCGCCTCTTTGACAC-3’	5’- GCAAAGATATGGACAGTACCC-3’
WIPI1	5’-TGTTGAAGACCCTCCTGGAT-3’	5’-TTCCAGGATAGGCCAGGTAA-3’
HPRT1	5'-TGACACTGGCAAAACAATGCA-3'	5'-GGTCCTTTTCACCAGCAAGCT-3'
