# Supplementary material for: A gene toolbox for monitoring autophagy transcription
Source: Cell Death Dis. 2021 Nov 2;12(11):1044. doi: 10.1038/s41419-021-04121-9 (PMC8563709; doi:10.1038/s41419-021-04121-9)
Supplement: Supplementary file 8 — Supplementary Table 4 [file 41419_2021_4121_MOESM8_ESM.xlsx]

## Sheet: BP
Annotation Cluster 1	Enrichment Score: 42.2026390727877
Category	Term	Count	Genes	FDR
GOTERM_BP_FAT	GO:0007033~vacuole organization	95	SCARB2, CALCOCO2, HEXB, WDR45, PIK3C2B, MFSD8, MAP1LC3B, MAP1LC3A, NAGLU, MAP1LC3C, RB1CC1, EPG5, ACP2, SNAP29, VPS39, SH3GLB1, GABARAPL3, USP8, VPS18, ATG3, GABARAPL2, GABARAPL1, PDCD6IP, ATG9B, VPS33A, GAA, ATG9A, TFEB, WIPI1, MYO7A, WIPI2, ATG14, ATG13, ATG12, RAB33B, VAMP7, RAB34, FEZ1, ATG4C, ATG4B, ATG4A, PIK3C3, ATP6V0C, RAB7A, ATG4D, RAB1A, BECN1, RAB5B, VCP, STX17, WDR45B, NPRL2, BECN2, …	1.16751e-76
GOTERM_BP_FAT	GO:0061726~mitochondrion disassembly	44	BECN1, WDR45B, CISD2, AMBRA1, PARK7, WDR45, HIF1A, PARK2, HDAC6, MAP1LC3A, MAP1LC3C, FUNDC1, RB1CC1, MFN2, USP30, FBXO7, PPARGC1A, ATG5, GABARAPL3, FIS1, GABARAPL2, ATG3, GABARAPL1, SMURF1, ATG9B, BNIP3, ATG9A, MAP1LC3B2, WIPI1, WIPI2, ATG14, ATG13, ATG12, PINK1, ATG4C, TOMM7, ATG2A, ATG4B, ATG4A, SPATA18, SQSTM1, OPTN, ATG4D, ATG2B	7.33176e-49
GOTERM_BP_FAT	GO:0000422~mitophagy	44	BECN1, WDR45B, CISD2, AMBRA1, PARK7, WDR45, HIF1A, PARK2, HDAC6, MAP1LC3A, MAP1LC3C, FUNDC1, RB1CC1, MFN2, USP30, FBXO7, PPARGC1A, ATG5, GABARAPL3, FIS1, GABARAPL2, ATG3, GABARAPL1, SMURF1, ATG9B, BNIP3, ATG9A, MAP1LC3B2, WIPI1, WIPI2, ATG14, ATG13, ATG12, PINK1, ATG4C, TOMM7, ATG2A, ATG4B, ATG4A, SPATA18, SQSTM1, OPTN, ATG4D, ATG2B	7.33176e-49
GOTERM_BP_FAT	GO:1905037~autophagosome organization	43	RAB1A, BECN1, STX17, WDR45B, BECN2, PSEN1, WDR45, PIK3C2B, MAP1LC3B, MAP1LC3A, MAP1LC3C, RAB23, RB1CC1, TP53INP1, KIAA1324, MFN2, ATG5, GABARAPL3, SH3GLB1, GABARAPL2, ATG3, GABARAPL1, ATG9B, ATG9A, MAP1LC3B2, WIPI1, WIPI2, ATG14, ATG13, ATG12, PINK1, ATG16L2, ATG16L1, FEZ1, ATG4C, ATG2A, ATG4B, ATG4A, ATP13A2, PIK3C3, RAB3GAP1, ATG4D, ATG2B	5.28287e-43
GOTERM_BP_FAT	GO:1903008~organelle disassembly	45	BECN1, WDR45B, CISD2, AMBRA1, PARK7, WDR45, HIF1A, PARK2, HDAC6, GOLGA2, MAP1LC3A, MAP1LC3C, FUNDC1, RB1CC1, MFN2, USP30, FBXO7, PPARGC1A, ATG5, GABARAPL3, FIS1, GABARAPL2, ATG3, GABARAPL1, SMURF1, ATG9B, BNIP3, ATG9A, MAP1LC3B2, WIPI1, WIPI2, ATG14, ATG13, ATG12, PINK1, ATG4C, TOMM7, ATG2A, ATG4B, ATG4A, SPATA18, SQSTM1, OPTN, ATG4D, ATG2B	2.05396e-41
GOTERM_BP_FAT	GO:0000045~autophagosome assembly	41	RAB1A, BECN1, STX17, WDR45B, BECN2, PSEN1, WDR45, MAP1LC3B, MAP1LC3A, MAP1LC3C, RAB23, RB1CC1, TP53INP1, KIAA1324, MFN2, ATG5, GABARAPL3, SH3GLB1, GABARAPL2, ATG3, GABARAPL1, ATG9B, ATG9A, MAP1LC3B2, WIPI1, WIPI2, ATG14, ATG13, ATG12, PINK1, ATG16L2, ATG16L1, FEZ1, ATG4C, ATG2A, ATG4B, ATG4A, PIK3C3, RAB3GAP1, ATG4D, ATG2B	1.11264e-40
GOTERM_BP_FAT	GO:0007005~mitochondrion organization	96	ATF2, UBE2D3, CISD2, PARK7, WDR45, PHB2, PARK2, UBE2L3, FLCN, MAP1LC3B, MAP1LC3A, OPA1, MAP1LC3C, MYC, FUNDC1, RB1CC1, CTSK, SESN2, AKT1, VPS35, USP30, DNM1L, FBXO7, SH3GLB1, GABARAPL3, MEF2A, BNIP3L, ATG3, SREBF1, GABARAPL2, GABARAPL1, ATG9B, ATG9A, SIRT4, MUL1, WIPI1, WIPI2, ATG14, DYNLL1, ATG13, ATG12, SREBF2, SIRT3, RAB32, ATG4C, ATG4B, ATG4A, SPATA18, SQSTM1, TP53, OPTN, ATG4D, BECN1, WDR45B…	3.16849e-31
GOTERM_BP_FAT	GO:0022411~cellular component disassembly	64	CISD2, PARK7, HMGB1, WDR45, PARK2, CTSS, GOLGA2, MAP1LC3A, CAPNS1, MAP1LC3C, CTSL, FUNDC1, RB1CC1, CTSK, CAPN2, CTSG, USP30, CAPN1, DNM1L, FBXO7, GABARAPL3, ATG3, GABARAPL2, GABARAPL1, ATG9B, ATG9A, WIPI1, PRKCA, WIPI2, ATG14, ATG13, ATG12, ATG4C, ATG4B, ATG4A, DNASE2, SPATA18, SQSTM1, OPTN, ATG4D, BECN1, SEH1L, ROCK1, WDR45B, GBA, AMBRA1, HIF1A, HDAC6, CST3, HSF1, MFN2, PPARGC1A, ATG5, FIS1, NEK…	3.11514e-17
GOTERM_BP_FAT	GO:0070925~organelle assembly	72	WDR45, GOLGA2, MAP1LC3B, PCM1, MAP1LC3A, MAP1LC3C, RB1CC1, SNAP29, RAB8A, EIF2A, SH3GLB1, GABARAPL3, MEF2A, ATG3, GABARAPL2, GABARAPL1, PDCD6IP, ATG9B, ATG9A, STX7, WIPI1, MYO7A, WIPI2, ATG14, ATG13, ATG12, RAB33B, RAB32, HCK, RAB34, FEZ1, ATG4C, ATG4B, BIRC5, ATG4A, PIK3C3, ATP6V0D1, RAB7A, ATG4D, RAB1A, BECN1, STX17, SRC, WDR45B, NPRL2, BECN2, RAB1B, NPRL3, PSEN1, AMBRA1, RAB20, RAB23, TP53INP1…	4.21207e-16
Annotation Cluster 2	Enrichment Score: 38.9399925944852
Category	Term	Count	Genes	FDR
GOTERM_BP_FAT	GO:0042594~response to starvation	58	PCSK9, ZFYVE1, PIK3C2B, MAP1LC3B, MAP1LC3A, MAP1LC3C, RB1CC1, EIF2A, SH3GLB1, GABARAPL3, SREBF1, GABARAPL2, GABARAPL1, MIOS, ATG14, SIRT1, SIRT2, SREBF2, RRAGA, RRAGC, RRAGB, DDIT3, RRAGD, ULK2, PIK3C3, ULK1, PPARG, DEPDC5, TP53, ATF3, ATF4, BECN1, PRKAA1, SEH1L, PRKAA2, NPRL2, BECN2, NPRL3, GBA, PIK3R4, CBL, WDR24, FOXO1, UCP2, KIAA1324, EIF4EBP1, PMAIP1, FNIP1, PPARGC1A, ATG7, ATG5, JUN, XBP1, …	8.24798e-41
GOTERM_BP_FAT	GO:0031669~cellular response to nutrient levels	57	PCSK9, ZFYVE1, PIK3C2B, RPTOR, MAP1LC3B, MAP1LC3A, MAP1LC3C, RB1CC1, SH3GLB1, GABARAPL3, SREBF1, GABARAPL2, GABARAPL1, MIOS, TSC1, ATG14, SIRT1, SIRT2, SREBF2, RRAGA, RRAGC, RRAGB, RRAGD, PIK3C3, ULK1, PPARG, DEPDC5, TP53, ATF3, ATF4, BECN1, PRKAA1, SEH1L, PRKAA2, NPRL2, BECN2, NPRL3, GBA, PIK3R4, CBL, WDR24, FOXO1, UCP2, KIAA1324, PMAIP1, FNIP1, ATG7, ATG5, JUN, XBP1, WDR59, MAP1LC3B2, NR1H4, MT…	1.23681e-38
GOTERM_BP_FAT	GO:0009267~cellular response to starvation	50	PCSK9, ZFYVE1, PIK3C2B, MAP1LC3B, MAP1LC3A, MAP1LC3C, RB1CC1, SH3GLB1, GABARAPL3, SREBF1, GABARAPL2, GABARAPL1, MIOS, ATG14, SIRT1, SIRT2, SREBF2, RRAGA, RRAGC, RRAGB, RRAGD, PIK3C3, DEPDC5, TP53, ATF3, ATF4, BECN1, PRKAA1, SEH1L, PRKAA2, NPRL2, BECN2, NPRL3, GBA, PIK3R4, WDR24, FOXO1, UCP2, KIAA1324, PMAIP1, FNIP1, ATG7, ATG5, JUN, XBP1, WDR59, MAP1LC3B2, DAP, BCL2, NFE2L2	2.25471e-38
GOTERM_BP_FAT	GO:0071496~cellular response to external stimulus	69	PCSK9, ZFYVE1, PIK3C2B, RPTOR, MAP1LC3B, MAP1LC3A, MAP1LC3C, RB1CC1, AKT1, SH3GLB1, GABARAPL3, SREBF1, GABARAPL2, GABARAPL1, MIOS, TSC1, FOS, ATG14, SIRT1, SIRT2, SREBF2, RRAGA, RRAGC, RRAGB, IRF1, RRAGD, PIK3C3, ULK1, PPARG, DEPDC5, TLR4, TP53, ATF3, ATF4, HDAC4, BECN1, PRKAA1, SEH1L, PRKAA2, NPRL2, BECN2, NPRL3, GBA, PIK3R4, BCL10, CBL, WDR24, FOXO1, MAPK8, BAG3, UCP2, KIAA1324, PMAIP1, FNIP1, …	2.88914e-38
GOTERM_BP_FAT	GO:0031667~response to nutrient levels	81	PCSK9, ZFYVE1, PIK3C2B, RPTOR, MAP1LC3B, MAP1LC3A, MAP1LC3C, RB1CC1, AKT1, EIF2A, SH3GLB1, GABARAPL3, SREBF1, GABARAPL2, GABARAPL1, MIOS, CYBB, SIRT5, TSC1, SIRT6, ATG14, SIRT1, SIRT2, SREBF2, RRAGA, RRAGC, RRAGB, DDIT3, RRAGD, RARA, ULK2, PIK3C3, ULK1, PPARG, DEPDC5, PPARA, TP53, ATF3, ATF4, BECN1, PRKAA1, SEH1L, PRKAA2, SRC, NPRL2, BECN2, NPRL3, GBA, PIK3R4, FOXO4, BCL10, FOXO3, CBL, WDR24, FOX…	1.78793e-35
GOTERM_BP_FAT	GO:0031668~cellular response to extracellular stimulus	58	PCSK9, ZFYVE1, PIK3C2B, RPTOR, MAP1LC3B, MAP1LC3A, MAP1LC3C, RB1CC1, SH3GLB1, GABARAPL3, SREBF1, GABARAPL2, GABARAPL1, MIOS, TSC1, FOS, ATG14, SIRT1, SIRT2, SREBF2, RRAGA, RRAGC, RRAGB, RRAGD, PIK3C3, ULK1, PPARG, DEPDC5, TP53, ATF3, ATF4, BECN1, PRKAA1, SEH1L, PRKAA2, NPRL2, BECN2, NPRL3, GBA, PIK3R4, CBL, WDR24, FOXO1, UCP2, KIAA1324, PMAIP1, FNIP1, ATG7, ATG5, JUN, XBP1, WDR59, MAP1LC3B2, NR1H…	1.99378e-35
GOTERM_BP_FAT	GO:0009991~response to extracellular stimulus	82	PCSK9, ZFYVE1, PIK3C2B, RPTOR, MAP1LC3B, MAP1LC3A, MAP1LC3C, RB1CC1, AKT1, EIF2A, SH3GLB1, GABARAPL3, SREBF1, GABARAPL2, GABARAPL1, MIOS, CYBB, SIRT5, TSC1, SIRT6, FOS, ATG14, SIRT1, SIRT2, SREBF2, RRAGA, RRAGC, RRAGB, DDIT3, RRAGD, RARA, ULK2, PIK3C3, ULK1, PPARG, DEPDC5, PPARA, TP53, ATF3, ATF4, BECN1, PRKAA1, SEH1L, PRKAA2, SRC, NPRL2, BECN2, NPRL3, GBA, PIK3R4, FOXO4, BCL10, FOXO3, CBL, WDR24…	5.56896e-34
Annotation Cluster 3	Enrichment Score: 31.073582935248947
Category	Term	Count	Genes	FDR
GOTERM_BP_FAT	GO:0008219~cell death	189	ATF2, UBE2D3, PARK7, PHB2, PARK2, SOX2, NRBP2, STK11, DEPTOR, TBK1, LAMP1, EVA1A, MYC, LAMP3, RPS6KA1, AKT1, VPS35, PIM2, FBXO7, TGM2, CAST, MEF2A, SH3GLB1, BNIP3L, ATG3, DAPK1, DAPK2, PRKCE, SLC11A2, DAPK3, MUL1, TSC1, MITF, PRKCA, RRAGA, RRAGC, DDIT3, TRIM13, ATF5, ATF6, SQSTM1, TP53, OPTN, ATF3, ATF4, VCP, CUL5, PRKDC, CUL3, PSEN2, HTRA2, PSEN1, PHB, PIK3R1, BCL10, FOXO3, HIF1A, FOXO1, GABARAP…	2.42513e-38
GOTERM_BP_FAT	GO:0012501~programmed cell death	177	ATF2, UBE2D3, PARK7, PHB2, PARK2, SOX2, NRBP2, STK11, DEPTOR, LAMP1, EVA1A, MYC, LAMP3, RPS6KA1, AKT1, VPS35, PIM2, TGM2, CAST, MEF2A, SH3GLB1, BNIP3L, ATG3, DAPK1, DAPK2, PRKCE, SLC11A2, DAPK3, MUL1, MITF, PRKCA, RRAGA, RRAGC, DDIT3, ATF5, ATF6, SQSTM1, TP53, ATF3, ATF4, VCP, CUL5, PRKDC, CUL3, PSEN2, HTRA2, PSEN1, PHB, PIK3R1, BCL10, FOXO3, HIF1A, FOXO1, GABARAP, MTDH, BCL2L13, BAG4, NCSTN, PRD…	6.48284e-35
GOTERM_BP_FAT	GO:0006915~apoptotic process	169	ATF2, UBE2D3, PARK7, PHB2, PARK2, SOX2, NRBP2, STK11, DEPTOR, LAMP1, EVA1A, MYC, LAMP3, RPS6KA1, AKT1, VPS35, PIM2, TGM2, CAST, MEF2A, SH3GLB1, BNIP3L, ATG3, DAPK1, DAPK2, PRKCE, SLC11A2, DAPK3, MUL1, PRKCA, RRAGA, RRAGC, DDIT3, ATF5, ATF6, SQSTM1, TP53, ATF3, ATF4, VCP, CUL5, PRKDC, CUL3, PSEN2, HTRA2, PSEN1, PIK3R1, BCL10, FOXO3, HIF1A, FOXO1, GABARAP, MTDH, BCL2L13, BAG4, NCSTN, PRDX5, BAG3, A…	9.69256e-34
GOTERM_BP_FAT	GO:0010941~regulation of cell death	155	ATF2, PARK7, PHB2, PARK2, SOX2, NRBP2, DEPTOR, TBK1, MYC, LAMP3, RPS6KA1, AKT1, PIM2, JUNB, FBXO7, TGM2, CAST, SH3GLB1, BNIP3L, DAPK1, DAPK2, SLC11A2, DAPK3, MUL1, TSC1, MITF, PRKCA, DDIT3, TRIM13, ATF5, ATF6, SQSTM1, TP53, ATF3, ATF4, VCP, PRKDC, PSEN2, HTRA2, PSEN1, PHB, PIK3R1, BCL10, FOXO3, HIF1A, FOXO1, MTDH, BCL2L13, BAG4, NCSTN, PRDX5, BAG3, ABL1, PMAIP1, MARK4, ATG7, PPARGC1A, ATG5, MCL1,…	1.79205e-33
GOTERM_BP_FAT	GO:0043067~regulation of programmed cell death	142	ATF2, PARK7, PHB2, PARK2, SOX2, NRBP2, DEPTOR, MYC, LAMP3, RPS6KA1, AKT1, PIM2, TGM2, CAST, SH3GLB1, BNIP3L, DAPK1, DAPK2, SLC11A2, DAPK3, MUL1, MITF, PRKCA, DDIT3, ATF5, ATF6, SQSTM1, TP53, ATF3, ATF4, VCP, PRKDC, PSEN2, HTRA2, PSEN1, PHB, PIK3R1, BCL10, FOXO3, HIF1A, FOXO1, MTDH, BCL2L13, BAG4, NCSTN, PRDX5, BAG3, ABL1, PMAIP1, MARK4, ATG7, PPARGC1A, MCL1, FIS1, EGR1, XBP1, JUN, BDNF, ESR1, MT3…	2.38355e-29
GOTERM_BP_FAT	GO:0042981~regulation of apoptotic process	139	ATF2, PARK7, PHB2, PARK2, SOX2, NRBP2, DEPTOR, MYC, LAMP3, RPS6KA1, AKT1, PIM2, TGM2, CAST, SH3GLB1, BNIP3L, DAPK1, DAPK2, SLC11A2, DAPK3, MUL1, MITF, PRKCA, DDIT3, ATF5, ATF6, SQSTM1, TP53, ATF3, ATF4, VCP, PRKDC, PSEN2, HTRA2, PSEN1, PHB, PIK3R1, BCL10, FOXO3, HIF1A, FOXO1, MTDH, BCL2L13, BAG4, NCSTN, PRDX5, BAG3, ABL1, PMAIP1, ATG7, PPARGC1A, MCL1, FIS1, EGR1, XBP1, JUN, BDNF, ESR1, MT3, NFKB1…	4.16784e-28
GOTERM_BP_FAT	GO:0060548~negative regulation of cell death	103	PARK7, PHB2, PARK2, NRBP2, MYC, LAMP3, RPS6KA1, AKT1, PIM2, FBXO7, TGM2, CAST, SH3GLB1, BNIP3L, DAPK1, PRKCA, ATF5, SQSTM1, TP53, ATF4, PRKDC, PSEN2, HTRA2, PSEN1, PIK3R1, BCL10, HIF1A, FOXO1, MTDH, BAG4, PRDX5, BAG3, ABL1, PPARGC1A, ATG5, MCL1, XBP1, JUN, BDNF, MT3, NFKB1, DAB2, BCL2, PPT1, ADA, LGMN, BCL2L1, NFE2L2, TNFAIP3, PIK3CG, IKBKB, EEF2K, OPA1, RB1CC1, HEY2, CTSH, HRAS, SPHK2, STRADB, M…	6.45928e-25
GOTERM_BP_FAT	GO:0043066~negative regulation of apoptotic process	94	TNFAIP3, PARK7, PHB2, PIK3CG, PARK2, IKBKB, NRBP2, EEF2K, OPA1, MYC, LAMP3, RB1CC1, RPS6KA1, HEY2, AKT1, CTSH, PIM2, HRAS, TGM2, SH3GLB1, CAST, BNIP3L, SPHK2, DAPK1, STRADB, MST1, SIRT4, SIRT5, PRKCA, SIRT1, HCK, PIK3CA, TRAF6, DNAJC5, RARA, TAX1BP1, BIRC5, BIRC6, ATF5, SQSTM1, TP53, BECN1, RAMP2, CEBPB, PRKAA1, HDAC2, PRKAA2, ROCK1, SRC, PRKDC, HDAC1, PSEN2, HTRA2, PSEN1, PIK3R1, AMBRA1, BCL10, …	1.38012e-22
GOTERM_BP_FAT	GO:0043069~negative regulation of programmed cell death	94	TNFAIP3, PARK7, PHB2, PIK3CG, PARK2, IKBKB, NRBP2, EEF2K, OPA1, MYC, LAMP3, RB1CC1, RPS6KA1, HEY2, AKT1, CTSH, PIM2, HRAS, TGM2, SH3GLB1, CAST, BNIP3L, SPHK2, DAPK1, STRADB, MST1, SIRT4, SIRT5, PRKCA, SIRT1, HCK, PIK3CA, TRAF6, DNAJC5, RARA, TAX1BP1, BIRC5, BIRC6, ATF5, SQSTM1, TP53, BECN1, RAMP2, CEBPB, PRKAA1, HDAC2, PRKAA2, ROCK1, SRC, PRKDC, HDAC1, PSEN2, HTRA2, PSEN1, PIK3R1, AMBRA1, BCL10, …	3.50154e-22
Annotation Cluster 4	Enrichment Score: 30.91855572392704
Category	Term	Count	Genes	FDR
GOTERM_BP_FAT	GO:0071417~cellular response to organonitrogen compound	94	PCSK9, TCIRG1, PIK3C2A, PIK3CG, PARK2, RPTOR, EEF2K, SESN3, MYC, SESN1, SESN2, CAPN2, GRB10, AKT1, ATP6V1E1, PRKACA, ATP6V1E2, RAB8A, SREBF1, ATP6V0B, ATP6V1G1, ATP6V1G2, ATP6V0E1, ATP6AP1, CYBB, TSC2, TSC1, SIRT1, SIRT2, RRAGA, LMBRD1, ZEB1, CREB1, PIK3CA, RRAGC, RRAGB, RRAGD, ATP6V1B2, PPARG, ATP6V0D1, ATP6V0C, RHOQ, CFTR, ATP6V1B1, ATP6V1A, HDAC5, CEBPB, KCNE1, PRKAA1, HDAC2, SRC, PRKDC, PXN, …	8.28547e-41
GOTERM_BP_FAT	GO:1901701~cellular response to oxygen-containing compound	126	PARK7, PARK2, SESN3, MYC, SESN1, SESN2, CAPN2, GRB10, AKT1, ATP6V1E1, PRKACA, ATP6V1E2, SZT2, ATP6V1G1, ATP6V1G2, ATP6V0E1, PRKCE, CYBB, TSC2, TSC1, PRKCA, RRAGA, RRAGC, RRAGB, RRAGD, ATP6V0D1, CFTR, ATP6V1A, KCNE1, PRKDC, PXN, HTRA2, PIK3R3, PIK3R2, PIK3R1, FOXO4, FOXO3, HIF1A, FOXO1, MTDH, PRDX5, ABL1, EIF4EBP1, ATP6V0A2, ABL2, ATP6V1H, SLC38A9, ATP6V0A4, PPARGC1A, ATP6V1D, ATP6V1C1, PPARGC1B, …	5.5331e-39
GOTERM_BP_FAT	GO:1901699~cellular response to nitrogen compound	98	PARK2, SESN3, MYC, SESN1, SESN2, CAPN2, GRB10, AKT1, ATP6V1E1, PRKACA, ATP6V1E2, ATP6V1G1, ATP6V1G2, ATP6V0E1, CYBB, TSC2, MUL1, TSC1, RRAGA, RRAGC, RRAGB, RRAGD, ATP6V0D1, CFTR, ATP6V1A, KCNE1, PRKDC, PXN, PIK3R3, PIK3R2, PIK3R1, FOXO4, FOXO3, FOXO1, ABL1, EIF4EBP1, ATP6V0A2, ATP6V1H, SLC38A9, ATP6V0A4, PPARGC1A, ATP6V1D, ATP6V1C1, ATP6V0A1, ATP6V1F, ATP6V1C2, EGR1, XBP1, ESR1, MT3, NFKB1, SP1, …	2.42513e-38
GOTERM_BP_FAT	GO:0032869~cellular response to insulin stimulus	57	PCSK9, TCIRG1, PIK3C2A, EEF2K, SESN3, MYC, GRB10, AKT1, ATP6V1E1, ATP6V1E2, RAB8A, SREBF1, ATP6V0B, ATP6V1G1, ATP6V1G2, ATP6V0E1, ATP6AP1, TSC2, TSC1, SIRT1, LMBRD1, PIK3CA, ATP6V1B2, PPARG, ATP6V0D1, ATP6V0C, RHOQ, ATP6V1B1, ATP6V1A, HDAC5, PRKAA1, SRC, PRKDC, PIK3R3, PIK3R2, PIK3R1, FOXO4, FOXO1, RELA, UCP2, EIF4EBP1, ATP6V0A2, ATP6V1H, ATP6V0A4, ATP6V1G3, ATP6V0E2, ATP6V1D, ATP6V1C1, ATP6V0A1,…	2.40971e-34
GOTERM_BP_FAT	GO:0010243~response to organonitrogen compound	110	PPP2R2A, PARK2, SESN3, MYC, SESN1, SESN2, CAPN2, GRB10, AKT1, ATP6V1E1, PRKACA, ATP6V1E2, JUNB, ATP6V1G1, ATP6V1G2, ATP6V0E1, PRKCE, CYBB, TSC2, TSC1, RRAGA, RRAGC, RRAGB, RRAGD, ATP6V0D1, CFTR, ATP6V1A, KCNE1, PRKDC, PXN, PIK3R3, PIK3R2, PIK3R1, FOXO4, FOXO3, FOXO1, ABL1, EIF4EBP1, ATP6V0A2, ATP6V1H, SLC38A9, ATP6V0A4, PPARGC1A, ATP6V1D, ATP6V1C1, PPARGC1B, ATP6V0A1, ATP6V1F, ATP6V1C2, EGR1, XBP…	4.98831e-34
GOTERM_BP_FAT	GO:1901700~response to oxygen-containing compound	152	ATF2, PARK7, PARK2, SESN3, MYC, SESN1, SESN2, CAPN2, GRB10, AKT1, ATP6V1E1, PRKACA, ATP6V1E2, JUNB, SZT2, ATP6V1G1, ATP6V1G2, ATP6V0E1, PRKCE, CYBB, TSC2, TSC1, PRKCA, RRAGA, RRAGC, RRAGB, RRAGD, ATP6V0D1, CFTR, SIDT2, ATP6V1A, KCNE1, PRKDC, PXN, HTRA2, PIK3R3, PIK3R2, PIK3R1, FOXO4, FOXO3, HIF1A, FOXO1, MTDH, PRDX5, ABL1, EIF4EBP1, ATP6V0A2, ABL2, ATP6V1H, SLC38A9, ATP6V0A4, PPARGC1A, ATP6V1D, A…	3.40737e-33
GOTERM_BP_FAT	GO:0071495~cellular response to endogenous stimulus	135	UBE2D3, PARK7, PHB2, PARK2, UBE2L3, STK11, SESN3, MYC, SESN1, SESN2, CAPN2, GRB10, AKT1, ATP6V1E1, PRKACA, ATP6V1E2, JUNB, ATP6V1G1, ATP6V1G2, ATP6V0E1, PRKCE, CYBB, TSC2, TSC1, RRAGA, RRAGC, RRAGB, RRAGD, ATP6V0D1, CFTR, ATP6V1A, KCNE1, PRKDC, PXN, PIK3R3, PIK3R2, PHB, PIK3R1, FOXO4, FOXO3, FOXO1, BAG4, ABL1, EIF4EBP1, ATP6V0A2, ATP6V1H, SLC38A9, ATP6V0A4, PPARGC1A, ATP6V1D, ATP6V1C1, PPARGC1B, …	3.48588e-33
GOTERM_BP_FAT	GO:0032868~response to insulin	62	PCSK9, TCIRG1, PIK3C2A, EEF2K, SESN3, MYC, SESN2, GRB10, AKT1, ATP6V1E1, ATP6V1E2, RAB8A, SREBF1, ATP6V0B, ATP6V1G1, ATP6V1G2, ATP6V0E1, ATP6AP1, TSC2, TSC1, SIRT1, LMBRD1, PIK3CA, ATP6V1B2, PPARG, ATP6V0D1, PPARA, ATP6V0C, RHOQ, ATP6V1B1, ATP6V1A, HDAC5, PRKAA1, SRC, PRKDC, PIK3R3, PIK3R2, PIK3R1, FOXO4, FOXO1, RELA, UCP2, EIF4EBP1, ATP6V0A2, ATP6V1H, ATP6V0A4, ATP6V1G3, ATP6V0E2, ATP6V1D, ATP6V…	8.04702e-33
GOTERM_BP_FAT	GO:1901698~response to nitrogen compound	115	PPP2R2A, PARK2, SESN3, MYC, SESN1, SESN2, CAPN2, GRB10, AKT1, ATP6V1E1, PRKACA, ATP6V1E2, JUNB, ATP6V1G1, ATP6V1G2, ATP6V0E1, PRKCE, CYBB, TSC2, MUL1, TSC1, RRAGA, RRAGC, RRAGB, RRAGD, ATP6V0D1, CFTR, ATP6V1A, KCNE1, PRKDC, PXN, PIK3R3, PIK3R2, PIK3R1, FOXO4, FOXO3, FOXO1, ABL1, EIF4EBP1, ATP6V0A2, ATP6V1H, PMAIP1, SLC38A9, ATP6V0A4, PPARGC1A, ATP6V1D, ATP6V1C1, PPARGC1B, ATP6V0A1, ATP6V1F, ATP6V…	1.77682e-32
GOTERM_BP_FAT	GO:0032870~cellular response to hormone stimulus	93	PCSK9, PARK7, TCIRG1, PIK3C2A, PHB2, CTSS, UBE2L3, EEF2K, SESN3, CTSL, MYC, GRB10, AKT1, CTSH, ATP6V1E1, PRKACA, JUNB, ATP6V1E2, RAB8A, CTSB, SREBF1, ATP6V0B, ATP6V1G1, ATP6V1G2, ATP6V0E1, ATP6AP1, PRKCE, TSC2, TSC1, FOS, SIRT1, LMBRD1, CREB1, NPC1, PIK3CA, ATP6V1B2, RARA, PPARG, ATP6V0D1, PPARA, ATP6V0C, RHOQ, ATP6V1B1, ATP6V1A, HDAC4, HDAC5, RAMP2, PRKAA1, PRKAA2, SRC, PRKDC, HDAC1, PXN, PIK3R3…	4.31398e-31
GOTERM_BP_FAT	GO:0071375~cellular response to peptide hormone stimulus	65	PCSK9, TCIRG1, PIK3C2A, EEF2K, SESN3, MYC, GRB10, AKT1, ATP6V1E1, PRKACA, ATP6V1E2, RAB8A, SREBF1, ATP6V0B, ATP6V1G1, ATP6V1G2, ATP6V0E1, ATP6AP1, TSC2, TSC1, SIRT1, LMBRD1, CREB1, PIK3CA, ATP6V1B2, PPARG, ATP6V0D1, ATP6V0C, RHOQ, ATP6V1B1, ATP6V1A, HDAC5, PRKAA1, SRC, PRKDC, PXN, PIK3R3, PIK3R2, PIK3R1, FOXO4, FOXO1, RELA, UCP2, HSF1, EIF4EBP1, ATP6V0A2, ATP6V1H, MAPK1, ATP6V0A4, ATP6V1G3, ATP6V…	1.19751e-30
GOTERM_BP_FAT	GO:0008286~insulin receptor signaling pathway	43	ATP6V1A, SRC, PIK3R3, PIK3R2, TCIRG1, FOXO4, PIK3R1, PIK3C2A, FOXO1, RELA, GRB10, ATP6V0A2, EIF4EBP1, AKT1, ATP6V1H, ATP6V0A4, ATP6V1E1, ATP6V1G3, ATP6V0E2, ATP6V1D, ATP6V1E2, ATP6V1C1, ATP6V1F, ATP6V1C2, ATP6V0A1, SREBF1, ATP6V1G1, ATP6V0B, ATP6V1G2, ATP6V0E1, ATP6AP1, NR1H4, TSC2, TSC1, SIRT1, LMBRD1, PIK3CA, RPS6KB1, ATP6V1B2, ATP6V0D1, ATP6V0C, RHOQ, ATP6V1B1	4.15628e-30
GOTERM_BP_FAT	GO:1901653~cellular response to peptide	66	PCSK9, TCIRG1, PIK3C2A, EEF2K, SESN3, MYC, GRB10, AKT1, ATP6V1E1, PRKACA, ATP6V1E2, RAB8A, SREBF1, ATP6V0B, ATP6V1G1, ATP6V1G2, ATP6V0E1, ATP6AP1, TSC2, TSC1, SIRT1, LMBRD1, CREB1, PIK3CA, ATP6V1B2, PPARG, ATP6V0D1, ATP6V0C, RHOQ, ATP6V1B1, ATP6V1A, HDAC5, PRKAA1, SRC, PRKDC, PXN, PIK3R3, PIK3R2, PIK3R1, FOXO4, FOXO3, FOXO1, RELA, UCP2, HSF1, EIF4EBP1, ATP6V0A2, ATP6V1H, MAPK1, ATP6V0A4, ATP6V1G3…	8.06822e-30
GOTERM_BP_FAT	GO:0009719~response to endogenous stimulus	150	UBE2D3, PPP2R2A, PARK7, PHB2, PARK2, UBE2L3, YY1, STK11, SESN3, MYC, SESN1, SESN2, CAPN2, GRB10, AKT1, ATP6V1E1, PRKACA, ATP6V1E2, JUNB, ATP6V1G1, ATP6V1G2, ATP6V0E1, PRKCE, CYBB, TSC2, TSC1, RRAGA, RRAGC, RRAGB, RRAGD, ATP6V0D1, CFTR, ATP6V1A, KCNE1, PRKDC, PXN, PIK3R3, PIK3R2, PHB, PIK3R1, FOXO4, FOXO3, FOXO1, BAG4, ABL1, EIF4EBP1, ATP6V0A2, ATP6V1H, SLC38A9, ATP6V0A4, PPARGC1A, ATP6V1D, ATP6V1…	1.64326e-29
GOTERM_BP_FAT	GO:0070887~cellular response to chemical stimulus	205	KEAP1, IFI30, PHB2, UBE2L3, MYC, AKT1, ATP6V1E1, BTRC, PRKACA, JUNB, FBXO7, ATP6V1E2, MEF2A, ATP6V1G1, ATP6V1G2, ATP6V0E1, DAPK1, DAPK2, PRKCE, DAPK3, SLC11A2, PRKCA, RRAGA, RRAGC, RRAGB, DDIT3, FEZ1, RRAGD, ATP6V0D1, ATF6, TP53, CFTR, ATF3, ATF4, PRKDC, EPAS1, PIK3R3, PIK3R2, PIK3R1, HIF1A, MTDH, PRDX5, ATP6V0A2, ATP6V0A4, PPARGC1A, ATG7, ATP6V1C1, PPARGC1B, ATP6V0A1, ATP6V1C2, EGR1, JUN, XBP1, …	1.37759e-28
GOTERM_BP_FAT	GO:0071310~cellular response to organic substance	181	UBE2D3, KEAP1, PARK7, IFI30, PHB2, PARK2, UBE2L3, YY1, STK11, SESN3, MYC, SESN1, SESN2, CAPN2, GRB10, AKT1, ATP6V1E1, PRKACA, BTRC, ATP6V1E2, JUNB, TGM2, ATP6V1G1, ATP6V1G2, ATP6V0E1, DAPK1, PRKCE, DAPK3, CYBB, TSC2, MUL1, TSC1, PRKCA, RRAGA, RRAGC, RRAGB, DDIT3, FEZ1, RRAGD, ATP6V0D1, ATF6, CFTR, ATF3, ATF4, ATP6V1A, KCNE1, VCP, PRKDC, PXN, HTRA2, PIK3R3, PIK3R2, PHB, PIK3R1, FOXO4, FOXO3, HIF1A…	5.17308e-28
GOTERM_BP_FAT	GO:0010033~response to organic substance	212	KEAP1, PPP2R2A, IFI30, PHB2, UBE2L3, SOX2, MYC, AKT1, ATP6V1E1, BTRC, PRKACA, JUNB, ATP6V1E2, ATP6V1G1, ATP6V1G2, ATP6V0E1, DAPK1, PRKCE, DAPK3, PRKCA, RRAGA, RRAGC, RRAGB, DDIT3, FEZ1, RRAGD, TRIM13, ATP6V0D1, ATF6, CFTR, ATF3, ATF4, PRKDC, PIK3R3, PIK3R2, PIK3R1, BCL10, HIF1A, MTDH, ATP6V0A2, ATP6V0A4, PPARGC1A, ATP6V1C1, PPARGC1B, ARSB, ATP6V0A1, ATP6V1C2, ABCA2, EGR1, JUN, XBP1, CHKA, NOX4, A…	5.19863e-28
GOTERM_BP_FAT	GO:0043434~response to peptide hormone	71	PCSK9, TCIRG1, PIK3C2A, EEF2K, SESN3, MYC, SESN2, GRB10, AKT1, ATP6V1E1, PRKACA, ATP6V1E2, RAB8A, SREBF1, ATP6V0B, ATP6V1G1, ATP6V1G2, ATP6V0E1, ATP6AP1, CYBB, TSC2, TSC1, SIRT1, LMBRD1, CREB1, PIK3CA, ATP6V1B2, PPARG, ATP6V0D1, PPARA, ATP6V0C, RHOQ, ATP6V1B1, ATP6V1A, HDAC5, PRKAA1, SRC, PRKDC, PXN, PIK3R3, PIK3R2, PIK3R1, FOXO4, FOXO1, RELA, UCP2, HSF1, EIF4EBP1, ATP6V0A2, ATP6V1H, MAPK1, ATP6V…	2.87205e-27
GOTERM_BP_FAT	GO:0009725~response to hormone	104	PARK7, PHB2, UBE2L3, YY1, SESN3, MYC, SESN2, GRB10, AKT1, ATP6V1E1, PRKACA, ATP6V1E2, JUNB, ATP6V1G1, ATP6V1G2, ATP6V0E1, PRKCE, CYBB, TSC2, TSC1, ATP6V0D1, ATP6V1A, PRKDC, PXN, PIK3R3, PIK3R2, PHB, PIK3R1, FOXO4, FOXO3, FOXO1, EIF4EBP1, ATP6V0A2, ATP6V1H, ATP6V0A4, PPARGC1A, ATP6V1D, ATP6V1C1, PPARGC1B, ATP6V0A1, ATP6V1F, ATP6V1C2, ABCA2, EGR1, XBP1, JUN, GGH, ESR1, MT3, ESR2, NFKB1, DAB2, SP1, …	3.20328e-27
GOTERM_BP_FAT	GO:1901652~response to peptide	74	TNFAIP3, PCSK9, TCIRG1, PIK3C2A, EEF2K, SESN3, MYC, SESN2, GRB10, AKT1, ATP6V1E1, PRKACA, ATP6V1E2, RAB8A, SREBF1, ATP6V0B, ATP6V1G1, ATP6V1G2, ATP6V0E1, ATP6AP1, CYBB, TSC2, TSC1, SIRT1, LMBRD1, CREB1, PIK3CA, ATP6V1B2, PPARG, ATP6V0D1, PPARA, ATP6V0C, RHOQ, ATP6V1B1, ATP6V1A, HDAC5, PRKAA1, SRC, PRKDC, PXN, PIK3R3, PIK3R2, PIK3R1, FOXO4, FOXO3, FOXO1, RELA, UCP2, HSF1, EIF4EBP1, ATP6V0A2, ATP6V…	4.27536e-27
GOTERM_BP_FAT	GO:0007169~transmembrane receptor protein tyrosine kinase signaling pathway	77	PIK3CB, TCIRG1, PIK3C2A, GRB10, AKT1, ATP6V1E1, ATP6V1E2, HRAS, USP8, SREBF1, ATP6V0B, ATP6V1G1, ATP6V1G2, ATP6V0E1, ATP6AP1, MST1, CYBB, TSC2, TSC1, SIRT1, SIRT2, HCK, LMBRD1, PIK3CA, AKT1S1, ATP6V1B2, ATP6V0D1, ATP6V0C, RHOQ, ATP6V1B1, RAB7A, ATP6V1A, CUL5, ROCK1, SRC, PXN, PSEN2, PIK3R3, PIK3R2, PSEN1, PIK3R1, FOXO4, CBL, HIF1A, FOXO1, RELA, NRAS, NCSTN, ABL1, EIF4EBP1, ATP6V0A2, ATP6V1H, ABL2…	4.1264e-19
GOTERM_BP_FAT	GO:0007167~enzyme linked receptor protein signaling pathway	90	UBE2D3, PIK3CB, TCIRG1, PIK3C2A, FLCN, STK11, GRB10, AKT1, ATP6V1E1, ATP6V1E2, HRAS, USP8, SREBF1, ATP6V0B, ATP6V1G1, ATP6V1G2, ATP6V0E1, ATP6AP1, MST1, CYBB, TSC2, TSC1, FOS, SIRT1, SIRT2, HCK, LMBRD1, ZEB1, CREB1, PIK3CA, AKT1S1, ATP6V1B2, ATP6V0D1, ATP6V0C, RHOQ, ATP6V1B1, RAB7A, ATP6V1A, USP15, CUL5, ROCK1, SRC, PXN, PSEN2, PIK3R3, PIK3R2, PSEN1, PIK3R1, FOXO4, CBL, HIF1A, FOXO1, RELA, NRAS, …	4.21207e-16
GOTERM_BP_FAT	GO:0007166~cell surface receptor signaling pathway	156	UBE2D2, UBE2D3, PARK7, IFI30, PARK2, SOX2, STK11, MYC, GRB10, AKT1, VPS35, ATP6V1E1, PRKACA, BTRC, ATP6V1E2, TGM2, USP8, ATP6V1G1, ATP6V1G2, ATP6V0E1, DAPK1, PRKCE, DAPK3, CYBB, TSC2, MUL1, TSC1, PRKCA, DDIT3, ULK3, ATP6V0D1, SKAP1, ATF3, ATP6V1A, CUL5, CUL3, PXN, PSEN2, HTRA2, PIK3R3, PIK3R2, PSEN1, PIK3R1, FOXO4, BCL10, FOXO3, HIF1A, FOXO1, GABARAP, MTDH, BAG4, NCSTN, BAG3, ABL1, EIF4EBP1, ATP6…	7.85069e-10
Annotation Cluster 5	Enrichment Score: 29.460485925851238
Category	Term	Count	Genes	FDR
GOTERM_BP_FAT	GO:0031929~TOR signaling	46	PRR5, PRKAA1, SEH1L, PRKAA2, MAPKAP1, NPRL2, NPRL3, PRR5L, HIF1A, WDR24, RPTOR, FLCN, STK11, LARP1, DEPTOR, SESN3, SESN1, SESN2, MLST8, EIF4EBP1, RICTOR, SLC38A9, FNIP1, XBP1, SEC13, WDR59, MIOS, TSC2, TSC1, SIRT1, MTOR, RRAGA, PINK1, RPS6KB1, RRAGC, RRAGB, RHEB, RRAGD, AKT1S1, LAMTOR2, LAMTOR1, DEPDC5, LAMTOR4, LAMTOR3, TELO2, LAMTOR5	1.39718e-42
GOTERM_BP_FAT	GO:0032006~regulation of TOR signaling	39	PRKAA1, SEH1L, PRKAA2, NPRL2, NPRL3, HIF1A, WDR24, RPTOR, FLCN, STK11, DEPTOR, SESN3, SESN1, SESN2, MLST8, RICTOR, SLC38A9, FNIP1, XBP1, SEC13, WDR59, MIOS, TSC2, TSC1, SIRT1, TTI1, RRAGA, RRAGC, RRAGB, RHEB, RRAGD, AKT1S1, LAMTOR2, LAMTOR1, DEPDC5, LAMTOR4, LAMTOR3, TELO2, LAMTOR5	7.45697e-34
GOTERM_BP_FAT	GO:0032008~positive regulation of TOR signaling	22	XBP1, SEC13, SEH1L, WDR59, MIOS, WDR24, RPTOR, FLCN, RRAGA, RRAGC, RRAGB, RHEB, RRAGD, MLST8, SLC38A9, RICTOR, LAMTOR2, LAMTOR1, LAMTOR4, LAMTOR3, TELO2, LAMTOR5	4.72302e-23
GOTERM_BP_FAT	GO:0032007~negative regulation of TOR signaling	17	PRKAA1, PRKAA2, NPRL2, NPRL3, TSC2, TSC1, HIF1A, SIRT1, FLCN, STK11, DEPTOR, SESN3, SESN1, AKT1S1, SESN2, FNIP1, DEPDC5	4.88182e-13
Annotation Cluster 6	Enrichment Score: 19.035740965489005
Category	Term	Count	Genes	FDR
GOTERM_BP_FAT	GO:0051128~regulation of cellular component organization	178	SCARB2, UBE2D3, PARK7, PHB2, PARK2, UBE2L3, STK11, MYC, RPS6KA1, SESN2, CAPN2, AKT1, VPS35, PRKACA, FBXO7, SH3GLB1, VPS18, BNIP3L, ATG3, USP7, PRKCE, DAPK3, STX7, PAQR3, TSC2, MUL1, TSC1, MITF, ATG13, LMX1A, FEZ1, ULK2, ULK1, ATF5, SQSTM1, TP53, KCNE1, RAB5B, VCP, RAB5C, CUL3, NPRL2, NPRL3, FOXO6, NEDD4L, HTRA2, PSEN1, PHB, PIK3R1, PLD1, HIF1A, BAG4, VPS11, ABL1, EIF4EBP1, ABL2, PMAIP1, TBC1D17, …	1.59796e-23
GOTERM_BP_FAT	GO:0051130~positive regulation of cellular component organization	108	UBE2D3, PARK7, PHB2, PARK2, UBE2L3, STK11, AKT1, VPS35, FBXO7, SH3GLB1, PRKCE, MUL1, TSC1, MITF, ATG13, FEZ1, TP53, VCP, CUL3, FOXO6, NEDD4L, HTRA2, PSEN1, PIK3R1, HIF1A, BAG4, VPS11, ABL1, ABL2, PMAIP1, TSPAN1, PPARGC1A, ARSB, FIS1, XBP1, JUN, SMURF1, BDNF, HPS4, RAB27A, DAB2, BCL2, PPT1, UBE2N, NOX4, NFE2L2, CALCOCO2, PCSK9, EEF2K, OPA1, HYAL1, CTSK, MLST8, DNM1L, HRAS, RAB8B, SREBF1, PDCD6IP, …	1.54402e-18
GOTERM_BP_FAT	GO:0033043~regulation of organelle organization	105	SCARB2, UBE2D3, PARK7, PHB2, PARK2, UBE2L3, MYC, CAPN2, AKT1, VPS35, FBXO7, SH3GLB1, VPS18, BNIP3L, ATG3, USP7, PRKCE, DAPK3, MUL1, TSC1, ATG13, FEZ1, ATF5, SQSTM1, TP53, CUL3, NPRL2, NPRL3, HTRA2, PIK3R1, HIF1A, BAG4, VPS11, ABL1, ABL2, PMAIP1, TBC1D17, ATG7, PPARGC1A, TBC1D15, ATG5, VPS16, SLAMF1, FIS1, XBP1, SIAH3, HPS4, BCL2, UBE2N, NOX4, RAB5A, BCL2L1, CALCOCO2, FLCN, MAP1LC3B, OPA1, CTSK, M…	5.96755e-18
GOTERM_BP_FAT	GO:0010638~positive regulation of organelle organization	62	CALCOCO2, UBE2D3, PARK7, PHB2, PARK2, UBE2L3, OPA1, CTSK, MLST8, VPS35, DNM1L, FBXO7, HRAS, SH3GLB1, SREBF1, PDCD6IP, PRKCE, MUL1, SIRT6, DYNLL1, ATG13, SIRT1, SIRT2, SREBF2, HCK, BIRC5, TP53, BECN1, SRC, CUL3, WAS, HTRA2, U2AF1, MIEF2, MIEF1, AMBRA1, MFF, HIF1A, BAG4, MAPK8, KIAA1324, VPS11, E2F1, MAPK1, PMAIP1, RICTOR, PPARGC1A, MAPK3, FIS1, XBP1, HSPA1L, EGF, BNIP3, LIMK1, HPS4, MTOR, PINK1, T…	1.9526e-12
Annotation Cluster 7	Enrichment Score: 17.087378052357383
Category	Term	Count	Genes	FDR
GOTERM_BP_FAT	GO:0008104~protein localization	223	KEAP1, PHB2, UBE2L3, AKT1, VPS35, ATP6V1E1, PRKACA, FBXO7, ATP6V1E2, VPS39, GABARAPL2, VPS18, ATG3, ATP6V1G1, ATP6V1G2, ATP6V0E1, PRKCE, SLC11A2, PAQR3, ATG10, PRKCA, MYO7A, ATG13, RRAGA, RRAGC, RRAGB, DDIT3, RRAGD, ULK1, ATP6V0D1, TP53, CFTR, OPTN, SKAP1, SEH1L, PIK3R4, NEDD4L, PIK3R2, PIK3R1, ABCB9, HIF1A, GABARAP, MYO6, VPS11, VTI1A, ATP6V0A2, ATP6V0A4, ATG7, ATP6V1C1, ATP6V0A1, VPS16, ATP6V1C…	1.39718e-42
GOTERM_BP_FAT	GO:0033036~macromolecule localization	240	KEAP1, PHB2, UBE2L3, AKT1, VPS35, ATP6V1E1, PRKACA, FBXO7, ATP6V1E2, VPS39, GABARAPL2, STARD3, VPS18, ATG3, ATP6V1G1, PRKAB2, ATP6V1G2, ATP6V0E1, PRKCE, SLC11A2, PAQR3, ATG10, PRKCA, MYO7A, ATG13, RRAGA, RRAGC, RRAGB, DDIT3, RRAGD, ULK1, ATP6V0D1, TP53, CFTR, OPTN, SKAP1, SEH1L, PIK3R4, NEDD4L, PIK3R2, PIK3R1, ABCB9, HIF1A, GABARAP, MYO6, VPS11, VTI1A, ATP6V0A2, ATP6V0A4, ATG7, ATP6V1C1, ATP6V0A1…	1.03925e-41
GOTERM_BP_FAT	GO:0045184~establishment of protein localization	196	KEAP1, PHB2, UBE2L3, AKT1, VPS35, ATP6V1E1, PRKACA, FBXO7, ATP6V1E2, VPS39, GABARAPL2, VPS18, ATG3, ATP6V1G1, ATP6V1G2, ATP6V0E1, PRKCE, SLC11A2, ATG10, PRKCA, MYO7A, ATG13, DDIT3, ATP6V0D1, TP53, CFTR, OPTN, SEH1L, PIK3R4, PIK3R2, PIK3R1, ABCB9, HIF1A, GABARAP, MYO6, VPS11, VTI1A, ATP6V0A2, ATP6V0A4, ATG7, ATP6V1C1, ATP6V0A1, VPS16, ATP6V1C2, SLAMF1, CTSA, FIS1, JUN, XBP1, SIAH3, RAB39A, RAB27A,…	2.64306e-40
GOTERM_BP_FAT	GO:0015031~protein transport	179	SCARB2, UBE2D3, KEAP1, PARK7, PHB2, PARK2, UBE2L3, LAMP2, AKT1, VPS35, ATP6V1E1, PRKACA, ATP6V1E2, FBXO7, VPS39, SH3GLB1, VPS18, GABARAPL2, BNIP3L, ATG3, ATP6V1G1, ATP6V1G2, ATP6V0E1, VPS33A, PRKCE, SLC11A2, ATG9A, STX7, ATG10, TSC2, PRKCA, MYO7A, ATG13, RAB34, ATP6V0D1, TP53, CFTR, OPTN, SIDT2, ATP6V1A, KCNE1, RAB5B, VCP, SEH1L, RAB5C, PIK3R4, HTRA2, ITPR3, PIK3R2, PSEN1, ABCB9, PIK3R1, HIF1A, G…	9.3826e-36
GOTERM_BP_FAT	GO:0051641~cellular localization	201	KEAP1, PHB2, UBE2L3, GOLGA2, AKT1, VPS35, PRKACA, FBXO7, VPS39, MEF2A, VPS18, ATG3, PRKAB2, PRKCE, PAQR3, MYO7A, ATG14, ATG13, RRAGA, RRAGC, RRAGB, DDIT3, FEZ1, RRAGD, TP53, CFTR, OPTN, SKAP1, SEH1L, PIK3R4, NEDD4L, PIK3R2, PIK3R1, HIF1A, GABARAP, MYO6, VPS11, VTI1A, VPS16, CTSA, ABCA2, FIS1, JUN, XBP1, SIAH3, RAB27A, PPT1, DOC2A, CTSZ, PRKAG2, WDR45, LITAF, IKBKB, PCM1, CTSK, HYAL2, HEY2, CTSC, …	3.82144e-29
GOTERM_BP_FAT	GO:0034613~cellular protein localization	147	SCARB2, UBE2D3, KEAP1, PARK7, PHB2, PARK2, UBE2L3, STK11, LAMP1, SESN2, AKT1, VPS35, PRKACA, FBXO7, VPS39, SH3GLB1, VPS18, BNIP3L, ATG3, ATG9B, ATG9A, STX7, PAQR3, TSC2, MYO7A, ATG13, RAB32, RRAGA, RRAGC, RRAGB, DDIT3, RAB34, RRAGD, TP53, OPTN, SKAP1, KCNE1, VCP, SEH1L, PIK3R4, NEDD4L, HTRA2, PIK3R2, PIK3R1, GABARAP, BAG4, MYO6, VPS11, VTI1A, PMAIP1, ATP6V1D, TBC1D15, VPS16, CTSA, FIS1, XBP1, JUN…	2.0005e-26
GOTERM_BP_FAT	GO:0070727~cellular macromolecule localization	147	SCARB2, UBE2D3, KEAP1, PARK7, PHB2, PARK2, UBE2L3, STK11, LAMP1, SESN2, AKT1, VPS35, PRKACA, FBXO7, VPS39, SH3GLB1, VPS18, BNIP3L, ATG3, ATG9B, ATG9A, STX7, PAQR3, TSC2, MYO7A, ATG13, RAB32, RRAGA, RRAGC, RRAGB, DDIT3, RAB34, RRAGD, TP53, OPTN, SKAP1, KCNE1, VCP, SEH1L, PIK3R4, NEDD4L, HTRA2, PIK3R2, PIK3R1, GABARAP, BAG4, MYO6, VPS11, VTI1A, PMAIP1, ATP6V1D, TBC1D15, VPS16, CTSA, FIS1, XBP1, JUN…	4.61577e-26
GOTERM_BP_FAT	GO:0010821~regulation of mitochondrion organization	50	UBE2D3, PARK7, PARK2, UBE2L3, FLCN, MAP1LC3B, OPA1, CTSK, AKT1, VPS35, DNM1L, FBXO7, SH3GLB1, BNIP3L, SREBF1, SIRT4, MUL1, DYNLL1, ATG13, SREBF2, SQSTM1, TP53, BECN1, HTRA2, U2AF1, MIEF2, MIEF1, AMBRA1, MFF, HIF1A, HDAC6, BAG4, MAPK8, VPS11, E2F1, PMAIP1, PPARGC1A, ATG7, FIS1, HSPA1L, SIAH3, BNIP3, HPS4, LRPPRC, PINK1, TOMM7, BCL2, ATP13A2, BCL2L1, HSPA1A	4.08606e-23
GOTERM_BP_FAT	GO:0051049~regulation of transport	149	UBE2D3, KEAP1, PARK7, PARK2, UBE2L3, LAMP1, MYC, GRB10, AKT1, VPS35, PRKACA, SH3GLB1, VPS18, BNIP3L, ATG3, DAPK1, PRKCE, CYBB, TSC2, MUL1, PRKCA, ATG13, TP53, CFTR, SIDT2, ATF4, KCNE1, RAB5B, SEH1L, RAB5C, STK39, NEDD4L, HTRA2, PIK3R3, ITPR3, PIK3R2, PIK3R1, HIF1A, BAG4, MYO6, VPS11, ABL1, ABL2, PMAIP1, TSPAN1, PPARGC1A, TBC1D15, VPS16, SLAMF1, ABCA2, FIS1, UVRAG, XBP1, RAB4A, RAB4B, SIAH3, HPS4,…	2.38377e-22
GOTERM_BP_FAT	GO:0051649~establishment of localization in cell	157	SCARB2, UBE2D3, KEAP1, PARK7, PHB2, PARK2, UBE2L3, GOLGA2, NRBP2, LAMP1, AKT1, VPS35, PRKACA, FBXO7, VPS39, SH3GLB1, VPS18, BNIP3L, ATG3, PRKAB2, VPS33A, PRKCE, STX7, TSC2, TSC1, MYO7A, ATG14, ATG13, DDIT3, FEZ1, TP53, CFTR, OPTN, KCNE1, VCP, SEH1L, CUL3, PIK3R4, HTRA2, ITPR3, PIK3R2, PSEN1, PIK3R1, HIF1A, GABARAP, BAG4, MYO6, VPS11, ABL1, VTI1A, PMAIP1, TBC1D17, TBC1D15, VPS16, CTSA, ABCA2, FIS1…	3.10637e-21
GOTERM_BP_FAT	GO:0046907~intracellular transport	131	SCARB2, UBE2D3, KEAP1, PARK7, PHB2, PARK2, UBE2L3, GOLGA2, NRBP2, LAMP1, AKT1, VPS35, PRKACA, FBXO7, VPS39, SH3GLB1, VPS18, BNIP3L, ATG3, PRKAB2, VPS33A, STX7, TSC2, TSC1, MYO7A, ATG14, ATG13, TP53, OPTN, KCNE1, VCP, SEH1L, CUL3, PIK3R4, HTRA2, PIK3R2, PIK3R1, HIF1A, GABARAP, BAG4, MYO6, VPS11, VTI1A, TBC1D17, TBC1D15, VPS16, CTSA, ABCA2, FIS1, XBP1, JUN, SMURF1, SIAH3, HPS4, RAB27A, MT3, DAB2, R…	5.61383e-19
GOTERM_BP_FAT	GO:0006886~intracellular protein transport	94	SCARB2, UBE2D3, KEAP1, PARK7, LITAF, PHB2, PARK2, UBE2L3, PCM1, AP1G1, CTSK, HYAL2, AKT1, VPS35, PRKACA, FBXO7, VPS39, RAB8B, SH3GLB1, VPS18, BNIP3L, ATG3, SREBF1, SEC13, STRADA, STRADB, STX7, SIRT4, TSC2, AP3B1, MYO7A, TMEM173, ATG13, SIRT1, SREBF2, RAB33B, VAMP7, RILPL1, ATG4C, ATG4B, ATG4A, TLR4, TP53, OPTN, RAB7A, ATG4D, BECN1, RAMP2, KCNE1, VCP, RAMP3, STX17, UNC93B1, BECN2, PIK3R4, HTRA2, U…	3.18194e-16
GOTERM_BP_FAT	GO:0010822~positive regulation of mitochondrion organization	35	BECN1, UBE2D3, HTRA2, U2AF1, MIEF2, MIEF1, AMBRA1, PARK7, MFF, HIF1A, PARK2, UBE2L3, MAPK8, OPA1, CTSK, E2F1, VPS11, PMAIP1, VPS35, DNM1L, FBXO7, PPARGC1A, SH3GLB1, FIS1, HSPA1L, BNIP3, HPS4, MUL1, DYNLL1, ATG13, SREBF2, PINK1, TOMM7, BCL2, TP53	4.93671e-15
GOTERM_BP_FAT	GO:0032880~regulation of protein localization	88	UBE2D3, KEAP1, PARK7, HMGB1, LITAF, PARK2, UBE2L3, FLCN, STK11, PCM1, CTSK, HYAL2, SESN2, AKT1, VPS35, PRKACA, DNM1L, RAB8A, SH3GLB1, BNIP3L, SREBF1, PRKCE, STX7, SIRT4, PRKCA, DYNLL1, TMEM173, ATG13, SIRT1, SREBF2, SIRT3, VAMP7, TRAF6, BIRC5, PIK3C3, TLR4, TP53, RHOQ, CFTR, SIDT2, VAMP3, KCNE1, RAMP3, SRC, HDAC1, NEDD4L, HTRA2, U2AF1, PRR5L, PIK3R2, MIEF2, ITPR3, PIK3R1, MIEF1, MFF, HIF1A, HDAC6…	9.73174e-15
GOTERM_BP_FAT	GO:0072594~establishment of protein localization to organelle	70	SCARB2, UBE2D3, TNFAIP3, KEAP1, LITAF, PHB2, PARK2, UBE2L3, LAMP1, CTSK, HYAL2, AKT1, FBXO7, RAB8B, SH3GLB1, BNIP3L, SREBF1, SIRT4, TSC2, AP3B1, DYNLL1, TMEM173, ATG13, SIRT1, SREBF2, RAB33B, DDIT3, TLR4, TP53, OPTN, RAB7A, BECN1, BECN2, PIK3R4, HTRA2, U2AF1, PIK3R2, PIK3R1, MFF, NRAS, BAG4, MAPK8, RAB23, VPS11, E2F1, VTI1A, MFN2, MAPK1, PMAIP1, MAPK3, FIS1, JUN, XBP1, HSPA1L, EGF, SMURF1, SIAH3,…	1.6623e-14
GOTERM_BP_FAT	GO:1903827~regulation of cellular protein localization	63	UBE2D3, KEAP1, PARK7, LITAF, PARK2, UBE2L3, FLCN, STK11, PCM1, CTSK, HYAL2, SESN2, AKT1, PRKACA, SH3GLB1, BNIP3L, SREBF1, STX7, SIRT4, DYNLL1, TMEM173, ATG13, SIRT1, SREBF2, VAMP7, TLR4, TP53, RHOQ, KCNE1, RAMP3, SRC, NEDD4L, HTRA2, U2AF1, PRR5L, PIK3R2, MIEF2, PIK3R1, MIEF1, MFF, BAG4, MAPK8, RAB23, VPS11, E2F1, PMAIP1, FIS1, XBP1, HSPA1L, EGF, BDNF, SIAH3, HPS4, MAPK14, MTOR, RAB11B, TMEM59, DA…	3.15205e-14
GOTERM_BP_FAT	GO:0060341~regulation of cellular localization	79	UBE2D3, KEAP1, PARK7, LITAF, PARK2, UBE2L3, FLCN, STK11, PCM1, LAMP1, CTSK, HYAL2, SESN2, AKT1, PRKACA, SH3GLB1, BNIP3L, SREBF1, PRKCE, STX7, SIRT4, DYNLL1, TMEM173, ATG13, SIRT1, SREBF2, VAMP7, BIRC5, TLR4, TP53, RHOQ, CFTR, SIDT2, VAMP3, KCNE1, RAMP3, SRC, NEDD4L, HTRA2, U2AF1, PRR5L, PIK3R2, MIEF2, PIK3R1, MIEF1, MFF, HIF1A, BAG4, MAPK8, RAB23, UCP2, VPS11, ABL1, E2F1, MAPK1, PMAIP1, MAPK3, AB…	5.72303e-14
GOTERM_BP_FAT	GO:0070201~regulation of establishment of protein localization	78	UBE2D3, KEAP1, PARK7, HMGB1, LITAF, PARK2, UBE2L3, PCM1, CTSK, HYAL2, AKT1, VPS35, PRKACA, DNM1L, RAB8A, SH3GLB1, BNIP3L, SREBF1, PRKCE, SIRT4, PRKCA, DYNLL1, TMEM173, ATG13, SIRT1, SREBF2, SIRT3, VAMP7, TRAF6, BIRC5, PIK3C3, TLR4, TP53, RHOQ, CFTR, SIDT2, VAMP3, KCNE1, RAMP3, SRC, HDAC1, HTRA2, U2AF1, PRR5L, PIK3R2, MIEF2, ITPR3, PIK3R1, MIEF1, MFF, HIF1A, HDAC6, BAG4, MAPK8, RAB23, UCP2, VPS11,…	6.97048e-14
GOTERM_BP_FAT	GO:0033365~protein localization to organelle	82	SCARB2, UBE2D3, TNFAIP3, KEAP1, PARK7, LITAF, PHB2, PARK2, UBE2L3, FLCN, STK11, PCM1, LAMP1, CTSK, HYAL2, SESN2, AKT1, DNM1L, FBXO7, RAB8B, SH3GLB1, BNIP3L, SREBF1, PAQR3, SIRT4, TSC2, AP3B1, DYNLL1, TMEM173, ATG13, SIRT1, SREBF2, RAB33B, DDIT3, TLR4, TP53, OPTN, RAB7A, BECN1, SRC, BECN2, PIK3R4, HTRA2, U2AF1, PIK3R2, PIK3R1, MFF, NRAS, BAG4, MAPK8, RAB23, VPS11, E2F1, VTI1A, MFN2, MAPK1, PMAIP1,…	1.46609e-13
GOTERM_BP_FAT	GO:0006605~protein targeting	69	SCARB2, UBE2D3, KEAP1, LITAF, PHB2, PARK2, UBE2L3, CTSK, HYAL2, AKT1, FBXO7, RAB8B, SH3GLB1, BNIP3L, ATG3, SREBF1, SIRT4, TSC2, AP3B1, TMEM173, ATG13, SIRT1, SREBF2, RAB33B, VAMP7, ATG4C, ATG4B, ATG4A, TLR4, OPTN, RAB7A, ATG4D, BECN1, KCNE1, BECN2, PIK3R4, HTRA2, U2AF1, PIK3R2, MIEF2, PIK3R1, MIEF1, MFF, GABARAP, BAG4, RAB23, VPS11, VTI1A, MFN2, MAPK1, MAPK3, FIS1, JUN, XBP1, HSPA1L, EGF, SMURF1,…	6.76101e-13
GOTERM_BP_FAT	GO:0051050~positive regulation of transport	81	UBE2D3, PCSK9, PARK7, HMGB1, PARK2, CTSS, UBE2L3, PCM1, EEF2K, LAMP1, AP1G1, CTSK, HYAL2, AKT1, VPS35, PRKACA, DNM1L, RAB8B, SH3GLB1, PDCD6IP, ATP6AP1, PRKCE, DYNLL1, TMEM173, ATG13, SIRT1, SREBF2, SIRT3, VAMP7, CREB1, SPACA3, PPARG, SGK1, TLR4, TP53, RHOQ, CFTR, RAB7A, VAMP3, KCNE1, SRC, STK39, NEDD4L, HTRA2, PIK3R3, U2AF1, PRR5L, PIK3R2, MIEF2, PIK3R1, MIEF1, CBL, MFF, HIF1A, MAPK8, VPS11, ABL1…	1.14663e-12
GOTERM_BP_FAT	GO:0010638~positive regulation of organelle organization	62	CALCOCO2, UBE2D3, PARK7, PHB2, PARK2, UBE2L3, OPA1, CTSK, MLST8, VPS35, DNM1L, FBXO7, HRAS, SH3GLB1, SREBF1, PDCD6IP, PRKCE, MUL1, SIRT6, DYNLL1, ATG13, SIRT1, SIRT2, SREBF2, HCK, BIRC5, TP53, BECN1, SRC, CUL3, WAS, HTRA2, U2AF1, MIEF2, MIEF1, AMBRA1, MFF, HIF1A, BAG4, MAPK8, KIAA1324, VPS11, E2F1, MAPK1, PMAIP1, RICTOR, PPARGC1A, MAPK3, FIS1, XBP1, HSPA1L, EGF, BNIP3, LIMK1, HPS4, MTOR, PINK1, T…	1.9526e-12
GOTERM_BP_FAT	GO:0006839~mitochondrial transport	39	ATF2, PRKAA2, UBE2D3, PRKAG2, HTRA2, U2AF1, PSEN1, MFF, UBE2L3, MAPK8, BAG4, CTSK, UCP2, E2F1, VPS11, MFN2, PMAIP1, FBXO7, SH3GLB1, STARD3, FIS1, BNIP3L, PRKAB2, HSPA1L, SIAH3, BNIP3, STAT3, SIRT4, HPS4, MUL1, DYNLL1, ATG13, SREBF2, PINK1, TOMM7, BCL2, TP53, BCL2L1, HSPA1A	1.49641e-11
GOTERM_BP_FAT	GO:0032386~regulation of intracellular transport	52	UBE2D3, KEAP1, PARK7, LITAF, PARK2, UBE2L3, PCM1, LAMP1, CTSK, HYAL2, PRKACA, SH3GLB1, BNIP3L, SREBF1, SIRT4, TMEM173, ATG13, SIRT1, SREBF2, VAMP7, TLR4, TP53, VAMP3, KCNE1, SRC, HTRA2, U2AF1, PRR5L, PIK3R2, MIEF2, PIK3R1, MIEF1, MFF, BAG4, RAB23, VPS11, MAPK1, MAPK3, ABCA2, FIS1, XBP1, HSPA1L, EGF, SIAH3, HPS4, MAPK14, MTOR, DAB2, PINK1, NEDD4, TOMM7, ATP13A2	2.16418e-11
GOTERM_BP_FAT	GO:0070585~protein localization to mitochondrion	32	UBE2D3, HTRA2, U2AF1, MFF, PARK2, UBE2L3, MAPK8, BAG4, CTSK, E2F1, VPS11, MFN2, AKT1, PMAIP1, DNM1L, FBXO7, SH3GLB1, SREBF1, FIS1, BNIP3L, HSPA1L, SIAH3, SIRT4, HPS4, DYNLL1, ATG13, SREBF2, PINK1, DDIT3, TOMM7, BCL2, TP53	2.28917e-11
GOTERM_BP_FAT	GO:0033157~regulation of intracellular protein transport	45	KCNE1, UBE2D3, KEAP1, HTRA2, U2AF1, PRR5L, PIK3R2, MIEF2, MIEF1, PIK3R1, PARK7, MFF, LITAF, PARK2, UBE2L3, PCM1, BAG4, RAB23, CTSK, HYAL2, VPS11, PRKACA, SH3GLB1, SREBF1, FIS1, BNIP3L, XBP1, HSPA1L, EGF, SIAH3, SIRT4, HPS4, TMEM173, MAPK14, ATG13, SIRT1, SREBF2, MTOR, DAB2, PINK1, VAMP7, TOMM7, ATP13A2, TP53, TLR4	4.28168e-11
GOTERM_BP_FAT	GO:0072655~establishment of protein localization to mitochondrion	31	UBE2D3, HTRA2, U2AF1, MFF, PARK2, UBE2L3, MAPK8, BAG4, CTSK, E2F1, VPS11, MFN2, AKT1, PMAIP1, FBXO7, SH3GLB1, SREBF1, FIS1, BNIP3L, HSPA1L, SIAH3, SIRT4, HPS4, DYNLL1, ATG13, SREBF2, PINK1, DDIT3, TOMM7, BCL2, TP53	7.88998e-11
GOTERM_BP_FAT	GO:0051223~regulation of protein transport	67	UBE2D3, KEAP1, PARK7, HMGB1, LITAF, PARK2, UBE2L3, PCM1, CTSK, HYAL2, VPS35, PRKACA, DNM1L, RAB8A, SH3GLB1, BNIP3L, SREBF1, PRKCE, SIRT4, PRKCA, TMEM173, ATG13, SIRT1, SREBF2, SIRT3, VAMP7, TRAF6, BIRC5, PIK3C3, TLR4, TP53, CFTR, SIDT2, VAMP3, KCNE1, SRC, HDAC1, HTRA2, U2AF1, PRR5L, PIK3R2, MIEF2, ITPR3, PIK3R1, MIEF1, MFF, HIF1A, BAG4, RAB23, UCP2, VPS11, ABL1, SLAMF1, FIS1, XBP1, HSPA1L, EGF, S…	9.15783e-11
GOTERM_BP_FAT	GO:1903533~regulation of protein targeting	39	KCNE1, UBE2D3, KEAP1, HTRA2, U2AF1, PIK3R2, MIEF2, MIEF1, PIK3R1, MFF, LITAF, PARK2, UBE2L3, BAG4, RAB23, CTSK, HYAL2, VPS11, SH3GLB1, SREBF1, FIS1, BNIP3L, XBP1, HSPA1L, EGF, SIAH3, SIRT4, HPS4, TMEM173, MAPK14, ATG13, SIRT1, SREBF2, MTOR, DAB2, PINK1, VAMP7, TOMM7, TLR4	1.55261e-10
GOTERM_BP_FAT	GO:1903747~regulation of establishment of protein localization to mitochondrion	25	UBE2D3, HTRA2, U2AF1, PARK2, UBE2L3, MAPK8, BAG4, CTSK, E2F1, VPS11, PMAIP1, SH3GLB1, SREBF1, BNIP3L, HSPA1L, SIAH3, SIRT4, HPS4, DYNLL1, ATG13, SREBF2, PINK1, TOMM7, BCL2, TP53	3.91841e-10
GOTERM_BP_FAT	GO:1903829~positive regulation of cellular protein localization	41	RAMP3, SRC, UBE2D3, HTRA2, U2AF1, PRR5L, PIK3R2, MIEF2, MIEF1, PIK3R1, PARK7, MFF, UBE2L3, STK11, MAPK8, PCM1, CTSK, HYAL2, SESN2, E2F1, VPS11, AKT1, PMAIP1, PRKACA, SH3GLB1, FIS1, XBP1, HSPA1L, EGF, HPS4, DYNLL1, TMEM173, MAPK14, ATG13, SREBF2, DAB2, PINK1, TOMM7, BCL2, TP53, TLR4	2.91457e-09
GOTERM_BP_FAT	GO:1904951~positive regulation of establishment of protein localization	50	UBE2D3, HMGB1, UBE2L3, PCM1, CTSK, HYAL2, AKT1, VPS35, PRKACA, DNM1L, SH3GLB1, PRKCE, DYNLL1, TMEM173, ATG13, SREBF2, SIRT3, TLR4, TP53, CFTR, VAMP3, RAMP3, SRC, HTRA2, U2AF1, PRR5L, PIK3R2, MIEF2, PIK3R1, MIEF1, MFF, HIF1A, MAPK8, VPS11, ABL1, E2F1, PMAIP1, SLAMF1, FIS1, XBP1, HSPA1L, EGF, HPS4, NR1H4, MAPK14, DAB2, PINK1, TOMM7, BCL2, ATP13A2	4.93725e-09
GOTERM_BP_FAT	GO:1903214~regulation of protein targeting to mitochondrion	19	SH3GLB1, SREBF1, BNIP3L, HSPA1L, SIAH3, UBE2D3, SIRT4, HPS4, HTRA2, U2AF1, ATG13, SREBF2, PARK2, UBE2L3, BAG4, PINK1, CTSK, TOMM7, VPS11	1.18331e-07
GOTERM_BP_FAT	GO:0032388~positive regulation of intracellular transport	33	UBE2D3, HTRA2, U2AF1, PRR5L, PIK3R2, MIEF2, MIEF1, PIK3R1, MFF, PARK2, UBE2L3, PCM1, CTSK, HYAL2, VPS11, PRKACA, SH3GLB1, FIS1, XBP1, HSPA1L, EGF, HPS4, TMEM173, MAPK14, ATG13, SREBF2, DAB2, PINK1, VAMP7, NEDD4, TOMM7, TP53, TLR4	1.36419e-07
GOTERM_BP_FAT	GO:0051222~positive regulation of protein transport	43	SRC, UBE2D3, HTRA2, U2AF1, PRR5L, PIK3R2, MIEF2, MIEF1, HMGB1, PIK3R1, MFF, HIF1A, UBE2L3, PCM1, CTSK, HYAL2, VPS11, ABL1, VPS35, DNM1L, PRKACA, SLAMF1, SH3GLB1, FIS1, XBP1, HSPA1L, EGF, PRKCE, NR1H4, HPS4, TMEM173, MAPK14, ATG13, SREBF2, SIRT3, DAB2, PINK1, TOMM7, ATP13A2, TP53, TLR4, CFTR, VAMP3	2.34456e-07
GOTERM_BP_FAT	GO:0090316~positive regulation of intracellular protein transport	30	UBE2D3, HTRA2, U2AF1, PRR5L, PIK3R2, MIEF2, MIEF1, PIK3R1, MFF, UBE2L3, PCM1, CTSK, HYAL2, VPS11, PRKACA, SH3GLB1, FIS1, XBP1, HSPA1L, EGF, HPS4, TMEM173, MAPK14, ATG13, SREBF2, DAB2, PINK1, TOMM7, TP53, TLR4	4.01396e-07
GOTERM_BP_FAT	GO:1903749~positive regulation of establishment of protein localization to mitochondrion	19	SH3GLB1, HSPA1L, UBE2D3, HPS4, HTRA2, U2AF1, DYNLL1, ATG13, SREBF2, UBE2L3, PINK1, MAPK8, CTSK, E2F1, TOMM7, VPS11, BCL2, PMAIP1, TP53	1.48352e-06
GOTERM_BP_FAT	GO:0006626~protein targeting to mitochondrion	20	SH3GLB1, FIS1, HSPA1L, SIAH3, UBE2D3, SIRT4, HPS4, HTRA2, U2AF1, MFF, ATG13, SREBF2, UBE2L3, BAG4, PINK1, CTSK, TOMM7, VPS11, MFN2, FBXO7	7.22971e-06
GOTERM_BP_FAT	GO:1903955~positive regulation of protein targeting to mitochondrion	13	SH3GLB1, HSPA1L, UBE2D3, HPS4, HTRA2, U2AF1, ATG13, SREBF2, UBE2L3, PINK1, CTSK, TOMM7, VPS11	0.000395623
Annotation Cluster 8	Enrichment Score: 16.83139071099363
Category	Term	Count	Genes	FDR
GOTERM_BP_FAT	GO:0032869~cellular response to insulin stimulus	57	PCSK9, TCIRG1, PIK3C2A, EEF2K, SESN3, MYC, GRB10, AKT1, ATP6V1E1, ATP6V1E2, RAB8A, SREBF1, ATP6V0B, ATP6V1G1, ATP6V1G2, ATP6V0E1, ATP6AP1, TSC2, TSC1, SIRT1, LMBRD1, PIK3CA, ATP6V1B2, PPARG, ATP6V0D1, ATP6V0C, RHOQ, ATP6V1B1, ATP6V1A, HDAC5, PRKAA1, SRC, PRKDC, PIK3R3, PIK3R2, PIK3R1, FOXO4, FOXO1, RELA, UCP2, EIF4EBP1, ATP6V0A2, ATP6V1H, ATP6V0A4, ATP6V1G3, ATP6V0E2, ATP6V1D, ATP6V1C1, ATP6V0A1,…	2.40971e-34
GOTERM_BP_FAT	GO:0045851~pH reduction	32	ATP6V1A, TCIRG1, CLCN3, CLN6, CLN5, CLN3, RAB20, ATP6V0A2, ATP6V1H, ATP6V0A4, ATP6V1E1, ATP6V1G3, ATP6V0E2, ATP6V1D, ATP6V1E2, ATP6V1C1, ATP6V1F, ATP6V1C2, ATP6V0A1, ATP6V1G1, ATP6V0B, ATP6V1G2, ATP6V0E1, ATP6AP1, RAB39A, ATP6V1B2, BCL2, PPT1, ATP6V0D1, ATP6V0C, RAB7A, ATP6V1B1	3.19887e-31
GOTERM_BP_FAT	GO:0090382~phagosome maturation	29	ATP6V1A, TCIRG1, RAB20, ATP6V0A2, ATP6V1H, ATP6V0A4, ATP6V1E1, ATP6V1G3, ATP6V0E2, ATP6V1D, ATP6V1E2, ATP6V1C1, ATP6V1F, ATP6V1C2, ATP6V0A1, ATP6V1G1, ATP6V0B, ATP6V1G2, ATP6V0E1, RAB39A, MYO7A, RAB32, RAB14, RAB34, ATP6V1B2, ATP6V0D1, ATP6V0C, RAB7A, ATP6V1B1	4.34427e-31
GOTERM_BP_FAT	GO:0090383~phagosome acidification	25	ATP6V1A, TCIRG1, RAB20, ATP6V0A2, ATP6V1H, ATP6V0A4, ATP6V1E1, ATP6V1G3, ATP6V0E2, ATP6V1D, ATP6V1E2, ATP6V1C1, ATP6V1F, ATP6V1C2, ATP6V0A1, ATP6V1G1, ATP6V0B, ATP6V1G2, ATP6V0E1, RAB39A, ATP6V1B2, ATP6V0D1, ATP6V0C, RAB7A, ATP6V1B1	2.52295e-30
GOTERM_BP_FAT	GO:0008286~insulin receptor signaling pathway	43	ATP6V1A, SRC, PIK3R3, PIK3R2, TCIRG1, FOXO4, PIK3R1, PIK3C2A, FOXO1, RELA, GRB10, ATP6V0A2, EIF4EBP1, AKT1, ATP6V1H, ATP6V0A4, ATP6V1E1, ATP6V1G3, ATP6V0E2, ATP6V1D, ATP6V1E2, ATP6V1C1, ATP6V1F, ATP6V1C2, ATP6V0A1, SREBF1, ATP6V1G1, ATP6V0B, ATP6V1G2, ATP6V0E1, ATP6AP1, NR1H4, TSC2, TSC1, SIRT1, LMBRD1, PIK3CA, RPS6KB1, ATP6V1B2, ATP6V0D1, ATP6V0C, RHOQ, ATP6V1B1	4.15628e-30
GOTERM_BP_FAT	GO:0051452~intracellular pH reduction	31	ATP6V1A, TCIRG1, CLCN3, CLN6, CLN5, CLN3, RAB20, ATP6V0A2, ATP6V1H, ATP6V0A4, ATP6V1E1, ATP6V1G3, ATP6V0E2, ATP6V1D, ATP6V1E2, ATP6V1C1, ATP6V1F, ATP6V1C2, ATP6V0A1, ATP6V1G1, ATP6V0B, ATP6V1G2, ATP6V0E1, RAB39A, ATP6V1B2, BCL2, PPT1, ATP6V0D1, ATP6V0C, RAB7A, ATP6V1B1	5.27149e-30
GOTERM_BP_FAT	GO:0033572~transferrin transport	26	ATP6V1A, TCIRG1, ATP6V0A2, ATP6V1H, ATP6V0A4, ATP6V1E1, ATP6V1G3, ATP6V0E2, ATP6V1D, ATP6V1E2, ATP6V1C1, ATP6V1F, ATP6V1C2, ATP6V0A1, ATP6V1G1, ATP6V0B, ATP6V1G2, ATP6V0E1, ATP6AP1, SLC11A2, MCOLN1, RAB11B, ATP6V1B2, ATP6V0D1, ATP6V0C, ATP6V1B1	3.2107e-27
GOTERM_BP_FAT	GO:0015682~ferric iron transport	26	ATP6V1A, TCIRG1, ATP6V0A2, ATP6V1H, ATP6V0A4, ATP6V1E1, ATP6V1G3, ATP6V0E2, ATP6V1D, ATP6V1E2, ATP6V1C1, ATP6V1F, ATP6V1C2, ATP6V0A1, ATP6V1G1, ATP6V0B, ATP6V1G2, ATP6V0E1, ATP6AP1, SLC11A2, MCOLN1, RAB11B, ATP6V1B2, ATP6V0D1, ATP6V0C, ATP6V1B1	2.11985e-25
GOTERM_BP_FAT	GO:0072512~trivalent inorganic cation transport	26	ATP6V1A, TCIRG1, ATP6V0A2, ATP6V1H, ATP6V0A4, ATP6V1E1, ATP6V1G3, ATP6V0E2, ATP6V1D, ATP6V1E2, ATP6V1C1, ATP6V1F, ATP6V1C2, ATP6V0A1, ATP6V1G1, ATP6V0B, ATP6V1G2, ATP6V0E1, ATP6AP1, SLC11A2, MCOLN1, RAB11B, ATP6V1B2, ATP6V0D1, ATP6V0C, ATP6V1B1	2.11985e-25
GOTERM_BP_FAT	GO:0051453~regulation of intracellular pH	32	ATP6V1A, TCIRG1, CLCN3, CLN6, CLN5, CLN3, RAB20, ATP6V0A2, ATP6V1H, ATP6V0A4, ATP6V1E1, ATP6V1G3, ATP6V0E2, ATP6V1D, ATP6V1E2, ATP6V1C1, ATP6V1F, ATP6V1C2, ATP6V0A1, ATP6V1G1, ATP6V0B, ATP6V1G2, ATP6V0E1, RAB39A, ATP6V1B2, BCL2, PPT1, ATP6V0D1, ATP6V0C, CFTR, RAB7A, ATP6V1B1	1.9251e-21
GOTERM_BP_FAT	GO:0006885~regulation of pH	33	ATP6V1A, TCIRG1, CLCN3, CLN6, CLN5, CLN3, RAB20, ATP6V0A2, ATP6V1H, ATP6V0A4, ATP6V1E1, ATP6V1G3, ATP6V0E2, ATP6V1D, ATP6V1E2, ATP6V1C1, ATP6V1F, ATP6V1C2, ATP6V0A1, ATP6V1G1, ATP6V0B, ATP6V1G2, ATP6V0E1, ATP6AP1, RAB39A, ATP6V1B2, BCL2, PPT1, ATP6V0D1, ATP6V0C, CFTR, RAB7A, ATP6V1B1	3.82497e-21
GOTERM_BP_FAT	GO:0030641~regulation of cellular pH	32	ATP6V1A, TCIRG1, CLCN3, CLN6, CLN5, CLN3, RAB20, ATP6V0A2, ATP6V1H, ATP6V0A4, ATP6V1E1, ATP6V1G3, ATP6V0E2, ATP6V1D, ATP6V1E2, ATP6V1C1, ATP6V1F, ATP6V1C2, ATP6V0A1, ATP6V1G1, ATP6V0B, ATP6V1G2, ATP6V0E1, RAB39A, ATP6V1B2, BCL2, PPT1, ATP6V0D1, ATP6V0C, CFTR, RAB7A, ATP6V1B1	4.0689e-21
GOTERM_BP_FAT	GO:0006826~iron ion transport	27	ATP6V1A, TCIRG1, ATP6V0A2, ATP6V1H, ATP6V0A4, ATP6V1E1, ATP6V1G3, ATP6V0E2, ATP6V1D, ATP6V1E2, ATP6V1C1, ATP6V1F, ATP6V1C2, ATP6V0A1, ATP6V1G1, ATP6V0B, ATP6V1G2, ATP6V0E1, ATP6AP1, SLC11A2, MCOLN1, RAB11B, ATP6V1B2, ATP6V0D1, ATP6V0C, ATP6V1B1, PICALM	1.91456e-20
GOTERM_BP_FAT	GO:0030004~cellular monovalent inorganic cation homeostasis	34	ATP6V1A, NEDD4L, TCIRG1, CLCN3, CLN6, CLN5, CLN3, RAB20, ATP6V0A2, ATP6V1H, ATP6V0A4, ATP6V1E1, ATP6V1G3, ATP6V0E2, ATP6V1D, ATP6V1E2, ATP6V1C1, ATP6V1F, ATP6V1C2, ATP6V0A1, ATP6V1G1, ATP6V0B, ATP6V1G2, ATP6V0E1, RAB39A, ATP6V1B2, BCL2, PPT1, ATP6V0D1, SGK1, ATP6V0C, CFTR, RAB7A, ATP6V1B1	2.267e-20
GOTERM_BP_FAT	GO:0015988~energy coupled proton transmembrane transport, against electrochemical gradient	20	ATP6V1A, ATP6V0B, ATP6V0E1, ATP6AP1, TCIRG1, ATP6AP1L, ATP6V1B2, ATP6V0A2, ATP6V1H, ATP6V0A4, ATP6V1E1, ATP6V0E2, ATP6V0D1, ATP6V0C, ATP6V1E2, ATP6V1C1, ATP6V1B1, ATP6V1F, ATP6V1C2, ATP6V0A1	1.86081e-18
GOTERM_BP_FAT	GO:0015991~ATP hydrolysis coupled proton transport	20	ATP6V1A, ATP6V0B, ATP6V0E1, ATP6AP1, TCIRG1, ATP6AP1L, ATP6V1B2, ATP6V0A2, ATP6V1H, ATP6V0A4, ATP6V1E1, ATP6V0E2, ATP6V0D1, ATP6V0C, ATP6V1E2, ATP6V1C1, ATP6V1B1, ATP6V1F, ATP6V1C2, ATP6V0A1	1.86081e-18
GOTERM_BP_FAT	GO:0042592~homeostatic process	132	CRTC2, LIPA, PARK2, STK11, SESN3, MYC, LAMP2, SESN2, AKT1, ATP6V1E1, PRKACA, ATP6V1E2, TGM2, ATP6V1G1, USP7, ATP6V1G2, ATP6V0E1, PRKCE, SLC11A2, CYBB, DDIT3, ATP6V0D1, CFTR, SIDT2, ATP6V1A, PRKDC, EPAS1, STK39, NEDD4L, ITPR3, PIK3R2, PSEN1, PIK3R1, BCL10, FOXO3, HIF1A, FOXO1, NCSTN, PRDX5, ABL1, ATP6V0A2, ABL2, ATP6V1H, PMAIP1, ATP6V0A4, PPARGC1A, ATP6V1D, ATP6V1C1, PPARGC1B, ATP6V0A1, MCL1, ATP6…	2.72537e-18
GOTERM_BP_FAT	GO:0055067~monovalent inorganic cation homeostasis	35	ATP6V1A, NEDD4L, TCIRG1, CLCN3, CLN6, CLN5, CLN3, RAB20, ATP6V0A2, ATP6V1H, ATP6V0A4, ATP6V1E1, ATP6V1G3, ATP6V0E2, ATP6V1D, ATP6V1E2, ATP6V1C1, ATP6V1F, ATP6V1C2, ATP6V0A1, ATP6V1G1, ATP6V0B, ATP6V1G2, ATP6V0E1, ATP6AP1, RAB39A, ATP6V1B2, BCL2, PPT1, ATP6V0D1, SGK1, ATP6V0C, CFTR, RAB7A, ATP6V1B1	1.42807e-17
GOTERM_BP_FAT	GO:0090662~ATP hydrolysis coupled transmembrane transport	20	ATP6V1A, ATP6V0B, ATP6V0E1, ATP6AP1, TCIRG1, ATP6AP1L, ATP6V1B2, ATP6V0A2, ATP6V1H, ATP6V0A4, ATP6V1E1, ATP6V0E2, ATP6V0D1, ATP6V0C, ATP6V1E2, ATP6V1C1, ATP6V1B1, ATP6V1F, ATP6V1C2, ATP6V0A1	3.62354e-17
GOTERM_BP_FAT	GO:0048878~chemical homeostasis	96	CRTC2, HEXB, PCSK9, PIK3CB, TCIRG1, HMGB1, PIK3CG, PARK2, STK11, SESN3, MYC, HYAL2, SESN2, AKT1, CTSH, ATP6V1E1, PRKACA, ATP6V1E2, TGM2, ATP6V0B, ATP6V1G1, ATP6V1G2, ATP6V0E1, ATP6AP1, PRKCE, SLC11A2, SIRT6, SIRT1, NPC1, PIK3CA, NPC2, DDIT3, ATP6V1B2, PPARG, ATP6V0D1, SGK1, ATP6V0C, CFTR, ATP6V1B1, SIDT2, RAB7A, ATP6V1A, PRKAA1, PRKAA2, SRC, EPAS1, BECN2, GBA, NEDD4L, PRCP, PIK3R2, ITPR3, PSEN1, …	2.10728e-16
GOTERM_BP_FAT	GO:0000041~transition metal ion transport	28	ATP6V1A, TCIRG1, ATP6V0A2, ATP6V1H, ATP6V0A4, ATP6V1E1, ATP6V1G3, ATP6V0E2, ATP6V1D, ATP6V1E2, ATP6V1C1, ATP6V1F, ATP6V1C2, ATP6V0A1, ATP6V1G1, ATP6V0B, ATP6V1G2, ATP6V0E1, ATP6AP1, SLC11A2, MCOLN1, MT3, RAB11B, ATP6V1B2, ATP6V0D1, ATP6V0C, ATP6V1B1, PICALM	5.2699e-14
GOTERM_BP_FAT	GO:0019725~cellular homeostasis	79	HEXB, PIK3CB, TCIRG1, HMGB1, PIK3CG, PARK2, MYC, LAMP2, SESN2, ATP6V1E1, PRKACA, ATP6V1E2, TGM2, ATP6V0B, ATP6V1G1, ATP6V1G2, ATP6V0E1, PRKCE, GAA, SLC11A2, CYBB, SIRT1, PIK3CA, DDIT3, ATP6V1B2, ATP6V0D1, SGK1, ATP6V0C, CFTR, ATP6V1B1, RAB7A, ATP6V1A, NEDD4L, PIK3R2, ITPR3, PSEN1, PIK3R1, FOXO3, CLCN3, HIF1A, FOXO1, CLN6, CLN5, CLN3, PRDX5, RAB20, UCP2, ABL1, ATP6V0A2, ATP6V1H, ABL2, ATP6V0A4, AT…	5.50667e-14
GOTERM_BP_FAT	GO:0007035~vacuolar acidification	14	ATP6V0B, ATP6V0E1, TCIRG1, CLN6, CLN5, CLN3, PPT1, ATP6V0A2, ATP6V1H, ATP6V0A4, ATP6V0E2, ATP6V0D1, ATP6V0C, ATP6V0A1	2.06912e-13
GOTERM_BP_FAT	GO:0055082~cellular chemical homeostasis	69	HEXB, PIK3CB, TCIRG1, HMGB1, PIK3CG, MYC, SESN2, ATP6V1E1, PRKACA, ATP6V1E2, TGM2, ATP6V0B, ATP6V1G1, ATP6V1G2, ATP6V0E1, PRKCE, SLC11A2, SIRT1, PIK3CA, DDIT3, ATP6V1B2, ATP6V0D1, SGK1, ATP6V0C, CFTR, ATP6V1B1, RAB7A, ATP6V1A, NEDD4L, PIK3R2, ITPR3, PSEN1, PIK3R1, FOXO3, CLCN3, HIF1A, FOXO1, CLN6, CLN5, CLN3, RAB20, UCP2, ABL1, ATP6V0A2, ATP6V1H, ABL2, ATP6V0A4, ATP6V1G3, ATP6V0E2, PPARGC1A, ATP6…	1.4631e-12
GOTERM_BP_FAT	GO:0015992~proton transport	30	ATP6V1A, TCIRG1, PARK7, ATP6AP1L, UCP2, SLC17A5, ATP6V0A2, ATP6V1H, ATP6V0A4, ATP6V1E1, ATP6V1G3, SLC15A3, ATP6V0E2, ATP6V1D, ATP6V1E2, ATP6V1C1, ATP6V1F, ATP6V1C2, ATP6V0A1, SLC36A1, ATP6V1G1, ATP6V0B, ATP6V1G2, ATP6V0E1, ATP6AP1, SLC11A2, ATP6V1B2, ATP6V0D1, ATP6V0C, ATP6V1B1	2.38387e-12
GOTERM_BP_FAT	GO:0006818~hydrogen transport	30	ATP6V1A, TCIRG1, PARK7, ATP6AP1L, UCP2, SLC17A5, ATP6V0A2, ATP6V1H, ATP6V0A4, ATP6V1E1, ATP6V1G3, SLC15A3, ATP6V0E2, ATP6V1D, ATP6V1E2, ATP6V1C1, ATP6V1F, ATP6V1C2, ATP6V0A1, SLC36A1, ATP6V1G1, ATP6V0B, ATP6V1G2, ATP6V0E1, ATP6AP1, SLC11A2, ATP6V1B2, ATP6V0D1, ATP6V0C, ATP6V1B1	3.32976e-12
GOTERM_BP_FAT	GO:0055080~cation homeostasis	61	HEXB, PIK3CB, TCIRG1, HMGB1, PIK3CG, PARK2, MYC, HYAL2, ATP6V1E1, PRKACA, ATP6V1E2, TGM2, ATP6V0B, ATP6V1G1, ATP6V1G2, ATP6V0E1, ATP6AP1, PRKCE, SLC11A2, DDIT3, ATP6V1B2, ATP6V0D1, SGK1, ATP6V0C, CFTR, ATP6V1B1, RAB7A, ATP6V1A, EPAS1, NEDD4L, ITPR3, PSEN1, CLCN3, HIF1A, CLN6, CLN5, CLN3, RAB20, ABL1, ATP6V0A2, ATP6V1H, ABL2, ATP6V0A4, ATP6V1G3, ATP6V0E2, ATP6V1D, ATP6V1C1, ATP6V0A1, ATP6V1F, ATP6…	1.01982e-10
GOTERM_BP_FAT	GO:1902600~hydrogen ion transmembrane transport	24	ATP6V1A, SLC36A1, ATP6V1G1, ATP6V0B, ATP6V0E1, ATP6AP1, SLC11A2, TCIRG1, ATP6AP1L, ATP6V1B2, ATP6V0A2, ATP6V1H, ATP6V0A4, ATP6V1E1, ATP6V1G3, ATP6V0E2, ATP6V0D1, ATP6V0C, ATP6V1E2, ATP6V1C1, ATP6V1B1, ATP6V1F, ATP6V1C2, ATP6V0A1	1.53626e-10
GOTERM_BP_FAT	GO:0098771~inorganic ion homeostasis	61	HEXB, PIK3CB, TCIRG1, HMGB1, PIK3CG, PARK2, MYC, HYAL2, ATP6V1E1, PRKACA, ATP6V1E2, TGM2, ATP6V0B, ATP6V1G1, ATP6V1G2, ATP6V0E1, ATP6AP1, PRKCE, SLC11A2, DDIT3, ATP6V1B2, ATP6V0D1, SGK1, ATP6V0C, CFTR, ATP6V1B1, RAB7A, ATP6V1A, EPAS1, NEDD4L, ITPR3, PSEN1, CLCN3, HIF1A, CLN6, CLN5, CLN3, RAB20, ABL1, ATP6V0A2, ATP6V1H, ABL2, ATP6V0A4, ATP6V1G3, ATP6V0E2, ATP6V1D, ATP6V1C1, ATP6V0A1, ATP6V1F, ATP6…	2.57446e-10
GOTERM_BP_FAT	GO:0030003~cellular cation homeostasis	56	HEXB, PIK3CB, TCIRG1, HMGB1, PIK3CG, MYC, ATP6V1E1, PRKACA, ATP6V1E2, TGM2, ATP6V0B, ATP6V1G1, ATP6V1G2, ATP6V0E1, PRKCE, SLC11A2, DDIT3, ATP6V1B2, ATP6V0D1, SGK1, ATP6V0C, CFTR, ATP6V1B1, RAB7A, ATP6V1A, NEDD4L, ITPR3, PSEN1, CLCN3, HIF1A, CLN6, CLN5, CLN3, RAB20, ABL1, ATP6V0A2, ATP6V1H, ABL2, ATP6V0A4, ATP6V1G3, ATP6V0E2, ATP6V1D, ATP6V1C1, ATP6V0A1, ATP6V1F, ATP6V1C2, FIS1, RAB39A, MCOLN1, MT…	2.72517e-10
GOTERM_BP_FAT	GO:0006873~cellular ion homeostasis	56	HEXB, PIK3CB, TCIRG1, HMGB1, PIK3CG, MYC, ATP6V1E1, PRKACA, ATP6V1E2, TGM2, ATP6V0B, ATP6V1G1, ATP6V1G2, ATP6V0E1, PRKCE, SLC11A2, DDIT3, ATP6V1B2, ATP6V0D1, SGK1, ATP6V0C, CFTR, ATP6V1B1, RAB7A, ATP6V1A, NEDD4L, ITPR3, PSEN1, CLCN3, HIF1A, CLN6, CLN5, CLN3, RAB20, ABL1, ATP6V0A2, ATP6V1H, ABL2, ATP6V0A4, ATP6V1G3, ATP6V0E2, ATP6V1D, ATP6V1C1, ATP6V0A1, ATP6V1F, ATP6V1C2, FIS1, RAB39A, MCOLN1, MT…	6.97601e-10
GOTERM_BP_FAT	GO:0050801~ion homeostasis	62	HEXB, PIK3CB, TCIRG1, HMGB1, PIK3CG, PARK2, MYC, HYAL2, ATP6V1E1, PRKACA, ATP6V1E2, TGM2, ATP6V0B, ATP6V1G1, ATP6V1G2, ATP6V0E1, ATP6AP1, PRKCE, SLC11A2, DDIT3, ATP6V1B2, ATP6V0D1, SGK1, ATP6V0C, CFTR, ATP6V1B1, RAB7A, ATP6V1A, SRC, EPAS1, NEDD4L, ITPR3, PSEN1, CLCN3, HIF1A, CLN6, CLN5, CLN3, RAB20, ABL1, ATP6V0A2, ATP6V1H, ABL2, ATP6V0A4, ATP6V1G3, ATP6V0E2, ATP6V1D, ATP6V1C1, ATP6V0A1, ATP6V1F,…	1.00714e-09
GOTERM_BP_FAT	GO:0015672~monovalent inorganic cation transport	42	ATP6V1A, KCNE1, CAB39, STK39, NEDD4L, PCSK9, TCIRG1, PARK7, ATP6AP1L, UCP2, SLC17A5, ATP6V0A2, AKT1, ATP6V1H, ATP6V0A4, ATP6V1E1, ATP6V1G3, SLC15A3, ATP6V0E2, ATP6V1D, ATP6V1E2, ATP6V1C1, ATP6V1F, ATP6V1C2, ATP6V0A1, SLC36A1, ATP6V1G1, ATP6V0B, ATP6V1G2, ATP6V0E1, ATP6AP1, PRKCE, SLC11A2, TSC1, WNK1, NEDD4, ATP6V1B2, ATP6V0D1, SGK1, ATP6V0C, ATP6V1B1, ATF4	2.57778e-06
GOTERM_BP_FAT	GO:0006812~cation transport	63	PCSK9, PARK7, TCIRG1, PIK3CG, CTSS, AKT1, ATP6V1E1, PRKACA, ATP6V1E2, SLC36A1, ATP6V0B, ATP6V1G1, ATP6V1G2, ATP6V0E1, ATP6AP1, PRKCE, SLC11A2, TSC1, DDIT3, ATP6V1B2, ATP6V0D1, SGK1, ATP6V0C, ATP6V1B1, ATF4, ATP6V1A, RAMP2, KCNE1, RAMP3, CUL5, CAB39, PSEN2, STK39, NEDD4L, ITPR3, PSEN1, ATP6AP1L, UCP2, SLC17A5, ABL1, ATP6V0A2, ATP6V1H, ATP6V0A4, ATP6V1G3, ATP6V0E2, SLC15A3, ATP6V1D, ATP6V1C1, ATP6V…	4.05024e-05
GOTERM_BP_FAT	GO:0030001~metal ion transport	55	PCSK9, TCIRG1, PIK3CG, AKT1, ATP6V1E1, PRKACA, ATP6V1E2, ATP6V0B, ATP6V1G1, ATP6V1G2, ATP6V0E1, ATP6AP1, PRKCE, SLC11A2, TSC1, DDIT3, ATP6V1B2, ATP6V0D1, SGK1, ATP6V0C, ATP6V1B1, ATF4, ATP6V1A, RAMP2, KCNE1, RAMP3, CUL5, CAB39, PSEN2, STK39, NEDD4L, ITPR3, PSEN1, ABL1, ATP6V0A2, ATP6V1H, ATP6V0A4, ATP6V1G3, ATP6V0E2, ATP6V1D, ATP6V1C1, ATP6V0A1, ATP6V1F, ATP6V1C2, MCOLN3, EGF, MCOLN1, MT3, TPCN2,…	5.15911e-05
GOTERM_BP_FAT	GO:0034220~ion transmembrane transport	62	PRKAG2, PCSK9, TCIRG1, PIK3CG, CTSS, MYC, AKT1, ATP6V1E1, PRKACA, ATP6V1E2, SLC36A1, ATP6V0B, PRKAB2, ATP6V1G1, ATP6V1G2, ATP6V0E1, ATP6AP1, DAPK1, PRKCE, SLC11A2, DDIT3, ATP6V1B2, ATP6V0D1, SGK1, ATP6V0C, CFTR, ATP6V1B1, PCYOX1, ATP6V1A, KCNE1, PRKAA2, CUL5, CAB39, STK39, NEDD4L, ITPR3, PSEN1, CLCN3, ATP6AP1L, ABL1, ATP6V0A2, ATP6V1H, ATP6V0A4, ATP6V1G3, ATP6V0E2, PPARGC1A, ATP6V1D, ATP6V1C1, AT…	5.422e-05
GOTERM_BP_FAT	GO:0006811~ion transport	83	PRKAG2, PCSK9, PARK7, TCIRG1, PIK3CG, CTSS, MYC, AKT1, ATP6V1E1, PRKACA, ATP6V1E2, SLC36A1, ATP6V0B, PRKAB2, ATP6V1G1, ATP6V1G2, ATP6V0E1, ATP6AP1, DAPK1, PRKCE, SLC11A2, CYBB, TSC1, DDIT3, ATP6V1B2, PPARG, ATP6V0D1, SGK1, PPARA, ATP6V0C, CFTR, ATP6V1B1, ATF4, PCYOX1, ATP6V1A, RAMP2, KCNE1, RAMP3, PRKAA2, CUL5, CAB39, PSEN2, STK39, NEDD4L, ITPR3, PSEN1, CLCN3, ATP6AP1L, CLN3, UCP2, SLC17A5, ABL1,…	0.000118248
GOTERM_BP_FAT	GO:0055085~transmembrane transport	77	PRKAG2, PCSK9, PARK7, TCIRG1, PIK3CG, CTSS, MFSD8, MYC, AKT1, ATP6V1E1, PRKACA, ATP6V1E2, RAB8B, SLC36A1, ATP6V0B, PRKAB2, ATP6V1G1, ATP6V1G2, ATP6V0E1, ATP6AP1, DAPK1, PRKCE, SLC11A2, CYBB, DDIT3, ATP6V1B2, ATP6V0D1, SGK1, ATP6V0C, SLC29A3, CFTR, ATP6V1B1, PCYOX1, ATP6V1A, KCNE1, PRKAA2, CUL5, CAB39, STK39, NEDD4L, ITPR3, PSEN1, ABCB9, CLCN3, ATP6AP1L, SLC17A5, ABL1, ATP6V0A2, ATP6V1H, SLC38A9, …	0.000118433
GOTERM_BP_FAT	GO:0098660~inorganic ion transmembrane transport	48	ATP6V1A, KCNE1, CUL5, CAB39, STK39, NEDD4L, PCSK9, ITPR3, TCIRG1, PSEN1, CLCN3, ATP6AP1L, ABL1, ATP6V0A2, ATP6V1H, ATP6V0A4, ATP6V1E1, ATP6V1G3, ATP6V0E2, PRKACA, ATP6V1E2, ATP6V1C1, ATP6V1F, ATP6V1C2, ATP6V0A1, SLC36A1, ATP6V1G1, ATP6V0B, MCOLN3, ATP6V0E1, ATP6AP1, PRKCE, SLC11A2, MCOLN1, TPCN2, MTOR, TPCN1, CLCN7, CLCN6, CLCN5, DDIT3, NEDD4, ATP6V1B2, ATP6V0D1, ATP6V0C, CFTR, ATP6V1B1, PCYOX1	0.00032281
GOTERM_BP_FAT	GO:0098662~inorganic cation transmembrane transport	41	ATP6V1A, KCNE1, CUL5, CAB39, STK39, NEDD4L, PCSK9, ITPR3, TCIRG1, PSEN1, ATP6AP1L, ABL1, ATP6V0A2, ATP6V1H, ATP6V0A4, ATP6V1E1, ATP6V1G3, ATP6V0E2, PRKACA, ATP6V1E2, ATP6V1C1, ATP6V1F, ATP6V1C2, ATP6V0A1, SLC36A1, ATP6V1G1, ATP6V0B, MCOLN3, ATP6V0E1, ATP6AP1, PRKCE, SLC11A2, MCOLN1, TPCN2, TPCN1, DDIT3, NEDD4, ATP6V1B2, ATP6V0D1, ATP6V0C, ATP6V1B1	0.00180447
GOTERM_BP_FAT	GO:0098655~cation transmembrane transport	44	ATP6V1A, KCNE1, CUL5, CAB39, STK39, NEDD4L, PCSK9, ITPR3, TCIRG1, PSEN1, PIK3CG, CTSS, ATP6AP1L, ABL1, ATP6V0A2, ATP6V1H, ATP6V0A4, ATP6V1E1, ATP6V1G3, ATP6V0E2, PRKACA, ATP6V1E2, ATP6V1C1, ATP6V1F, ATP6V1C2, ATP6V0A1, SLC36A1, ATP6V1G1, ATP6V0B, MCOLN3, ATP6V0E1, ATP6AP1, PRKCE, SLC11A2, MCOLN1, TPCN2, TPCN1, DDIT3, NEDD4, ATP6V1B2, ATP13A2, ATP6V0D1, ATP6V0C, ATP6V1B1	0.00200937
Annotation Cluster 9	Enrichment Score: 16.6978674088044
Category	Term	Count	Genes	FDR
GOTERM_BP_FAT	GO:0010941~regulation of cell death	155	ATF2, PARK7, PHB2, PARK2, SOX2, NRBP2, DEPTOR, TBK1, MYC, LAMP3, RPS6KA1, AKT1, PIM2, JUNB, FBXO7, TGM2, CAST, SH3GLB1, BNIP3L, DAPK1, DAPK2, SLC11A2, DAPK3, MUL1, TSC1, MITF, PRKCA, DDIT3, TRIM13, ATF5, ATF6, SQSTM1, TP53, ATF3, ATF4, VCP, PRKDC, PSEN2, HTRA2, PSEN1, PHB, PIK3R1, BCL10, FOXO3, HIF1A, FOXO1, MTDH, BCL2L13, BAG4, NCSTN, PRDX5, BAG3, ABL1, PMAIP1, MARK4, ATG7, PPARGC1A, ATG5, MCL1,…	1.79205e-33
GOTERM_BP_FAT	GO:0043067~regulation of programmed cell death	142	ATF2, PARK7, PHB2, PARK2, SOX2, NRBP2, DEPTOR, MYC, LAMP3, RPS6KA1, AKT1, PIM2, TGM2, CAST, SH3GLB1, BNIP3L, DAPK1, DAPK2, SLC11A2, DAPK3, MUL1, MITF, PRKCA, DDIT3, ATF5, ATF6, SQSTM1, TP53, ATF3, ATF4, VCP, PRKDC, PSEN2, HTRA2, PSEN1, PHB, PIK3R1, BCL10, FOXO3, HIF1A, FOXO1, MTDH, BCL2L13, BAG4, NCSTN, PRDX5, BAG3, ABL1, PMAIP1, MARK4, ATG7, PPARGC1A, MCL1, FIS1, EGR1, XBP1, JUN, BDNF, ESR1, MT3…	2.38355e-29
GOTERM_BP_FAT	GO:0042981~regulation of apoptotic process	139	ATF2, PARK7, PHB2, PARK2, SOX2, NRBP2, DEPTOR, MYC, LAMP3, RPS6KA1, AKT1, PIM2, TGM2, CAST, SH3GLB1, BNIP3L, DAPK1, DAPK2, SLC11A2, DAPK3, MUL1, MITF, PRKCA, DDIT3, ATF5, ATF6, SQSTM1, TP53, ATF3, ATF4, VCP, PRKDC, PSEN2, HTRA2, PSEN1, PHB, PIK3R1, BCL10, FOXO3, HIF1A, FOXO1, MTDH, BCL2L13, BAG4, NCSTN, PRDX5, BAG3, ABL1, PMAIP1, ATG7, PPARGC1A, MCL1, FIS1, EGR1, XBP1, JUN, BDNF, ESR1, MT3, NFKB1…	4.16784e-28
GOTERM_BP_FAT	GO:0010942~positive regulation of cell death	75	ATF2, PCSK9, PARK7, HMGB1, PARK2, FLCN, MYC, SMPD1, HYAL2, AKT1, CTSH, DNM1L, CTSC, TGM2, SH3GLB1, BNIP3L, DAPK1, SLC11A2, DAPK3, MUL1, DYNLL1, SIRT1, SIRT2, CREB1, TRAF6, DDIT3, TRIM13, PPARG, ATF6, SQSTM1, TP53, ATF3, ATF4, HDAC4, VCP, SRC, PRKDC, HDAC1, PSEN2, HTRA2, PSEN1, BCL10, PHB, FOXO3, MFF, FOXO1, HDAC6, BCL2L13, NCSTN, MAPK8, TP53INP1, UCP2, HSF1, ABL1, ZNF746, E2F1, PMAIP1, MARK4, FNI…	1.52548e-19
GOTERM_BP_FAT	GO:0043068~positive regulation of programmed cell death	68	ATF2, PCSK9, PARK7, HMGB1, PARK2, FLCN, MYC, SMPD1, HYAL2, AKT1, CTSH, DNM1L, CTSC, TGM2, SH3GLB1, BNIP3L, DAPK1, SLC11A2, DAPK3, MUL1, DYNLL1, SIRT1, SIRT2, CREB1, TRAF6, DDIT3, PPARG, ATF6, SQSTM1, TP53, ATF3, ATF4, HDAC4, VCP, SRC, PRKDC, HDAC1, PSEN2, HTRA2, PSEN1, BCL10, FOXO3, MFF, FOXO1, HDAC6, BCL2L13, NCSTN, MAPK8, TP53INP1, HSF1, ABL1, E2F1, PMAIP1, MARK4, FNIP1, PPARGC1A, ATG7, MCL1, F…	1.32424e-16
GOTERM_BP_FAT	GO:0043065~positive regulation of apoptotic process	66	ATF2, PCSK9, PARK7, HMGB1, PARK2, FLCN, MYC, SMPD1, HYAL2, AKT1, CTSH, DNM1L, CTSC, TGM2, SH3GLB1, BNIP3L, DAPK1, SLC11A2, DAPK3, MUL1, DYNLL1, SIRT1, SIRT2, CREB1, TRAF6, DDIT3, PPARG, ATF6, SQSTM1, TP53, ATF3, ATF4, HDAC4, VCP, SRC, PRKDC, HDAC1, PSEN2, HTRA2, PSEN1, BCL10, FOXO3, MFF, FOXO1, BCL2L13, NCSTN, MAPK8, TP53INP1, HSF1, ABL1, E2F1, PMAIP1, FNIP1, PPARGC1A, ATG7, MCL1, FIS1, JUN, XBP1…	1.18417e-15
GOTERM_BP_FAT	GO:0097190~apoptotic signaling pathway	66	TNFAIP3, PARK7, PARK2, FLCN, STK11, DEPTOR, LAMP1, OPA1, RB1CC1, HYAL2, AKT1, CTSH, DNM1L, HRAS, CTSC, SH3GLB1, BNIP3L, DAPK1, STRADB, DAPK2, DAPK3, MUL1, PRKCA, DYNLL1, SIRT1, DDIT3, BIRC6, TLR4, TP53, ATF3, ATF4, CEBPB, CUL5, SRC, PRKDC, CUL3, HTRA2, PSEN1, PIK3R1, BCL10, FOXO3, MFF, HIF1A, GABARAP, RELA, MAPK8, BAG3, TP53INP1, ABL1, E2F1, PMAIP1, FNIP2, MCL1, FIS1, JUN, XBP1, BNIP3, CUL4A, DAP…	2.90717e-15
GOTERM_BP_FAT	GO:2001233~regulation of apoptotic signaling pathway	46	SRC, TNFAIP3, HTRA2, BCL10, PSEN1, PARK7, MFF, HIF1A, PARK2, RELA, FLCN, MAPK8, DEPTOR, OPA1, RB1CC1, HYAL2, TP53INP1, E2F1, AKT1, CTSH, PMAIP1, DNM1L, CTSC, MCL1, SH3GLB1, FIS1, XBP1, DAPK1, STRADB, BNIP3, DAPK2, DAPK3, MUL1, DYNLL1, SIRT1, PINK1, RPS6KB1, DDIT3, BCL2, BIRC6, TP53, ATF3, ITM2C, BCL2L1, HSPA1A, NFE2L2	2.13292e-11
GOTERM_BP_FAT	GO:2001235~positive regulation of apoptotic signaling pathway	28	HTRA2, BCL10, PARK7, MFF, PARK2, FLCN, MAPK8, HYAL2, TP53INP1, E2F1, CTSH, PMAIP1, DNM1L, CTSC, MCL1, SH3GLB1, FIS1, BNIP3, DAPK3, DYNLL1, SIRT1, PINK1, DDIT3, BCL2, TP53, ATF3, ITM2C, BCL2L1	2.35094e-09
GOTERM_BP_FAT	GO:0097193~intrinsic apoptotic signaling pathway	35	CEBPB, CUL5, PRKDC, SRC, CUL3, HTRA2, PIK3R1, PARK7, HIF1A, PARK2, FLCN, STK11, OPA1, E2F1, ABL1, AKT1, PMAIP1, DNM1L, FNIP2, HRAS, MCL1, SH3GLB1, FIS1, XBP1, BNIP3, SIRT1, CUL4A, PINK1, DDIT3, BCL2, TP53, ATF4, BCL2L1, HSPA1A, NFE2L2	4.80263e-09
GOTERM_BP_FAT	GO:2001242~regulation of intrinsic apoptotic signaling pathway	23	SH3GLB1, FIS1, XBP1, SRC, DAPK2, HTRA2, PARK7, HIF1A, SIRT1, PARK2, FLCN, PINK1, OPA1, DDIT3, BCL2, AKT1, PMAIP1, DNM1L, TP53, HSPA1A, MCL1, NFE2L2, BCL2L1	2.49969e-07
GOTERM_BP_FAT	GO:2001244~positive regulation of intrinsic apoptotic signaling pathway	13	SH3GLB1, FIS1, PARK7, SIRT1, PARK2, FLCN, DDIT3, BCL2, PMAIP1, DNM1L, TP53, MCL1, BCL2L1	4.07747e-06
GOTERM_BP_FAT	GO:2001234~negative regulation of apoptotic signaling pathway	24	SH3GLB1, XBP1, DAPK1, SRC, STRADB, HTRA2, TNFAIP3, PARK7, PSEN1, HIF1A, SIRT1, PARK2, RELA, PINK1, OPA1, RPS6KB1, RB1CC1, BCL2, AKT1, BIRC6, HSPA1A, MCL1, NFE2L2, BCL2L1	1.50728e-05
Annotation Cluster 10	Enrichment Score: 14.90944900526741
Category	Term	Count	Genes	FDR
GOTERM_BP_FAT	GO:0035556~intracellular signal transduction	223	PHB2, SOX2, TBK1, MYC, RPS6KA1, AKT1, BTRC, PRKACA, TRIM23, MEF2A, PRKAB2, DAPK1, DAPK2, PRKCE, DAPK3, PAQR3, PRKCA, PRKAB1, RRAGA, RRAGC, RRAGB, DDIT3, RRAGD, TRIM13, TP53, TELO2, OPTN, ATF3, ATF4, SEH1L, PRKDC, MAPKAP1, NPRL2, NPRL3, PIK3R2, PIK3R1, BCL10, HIF1A, PIK3R6, PIK3R5, MTDH, NUAK1, LARP1, RRAS, MYO6, SLAMF1, FIS1, JUN, XBP1, WDR59, RAB39A, RAB27A, WNK1, NOX4, ADA, PRKAG1, PRKAG2, LITA…	4.48549e-37
GOTERM_BP_FAT	GO:1902531~regulation of intracellular signal transduction	150	PARK7, PHB2, PARK2, SOX2, STK11, DEPTOR, TBK1, SESN3, MYC, SESN1, SESN2, AKT1, PIM2, PRKACA, BTRC, TGM2, SH3GLB1, PRKAB2, DAPK2, PRKCE, PAQR3, TSC2, MUL1, TSC1, PRKCA, PRKAB1, RRAGA, RRAGC, RRAGB, DDIT3, RRAGD, TRIM13, SQSTM1, TP53, OPTN, TELO2, ATF3, SEH1L, MAPKAP1, CUL3, NPRL2, NPRL3, HTRA2, PIK3R2, PSEN1, PHB, PIK3R1, BCL10, HIF1A, FOXO1, PIK3R6, PIK3R5, MTDH, BAG4, NUAK1, RRAS, STK38, ABL1, P…	7.3174e-25
GOTERM_BP_FAT	GO:0010646~regulation of cell communication	212	PHB2, SOX2, TBK1, MYC, AKT1, VPS35, BTRC, PRKACA, EIF2A, PRKAB2, DAPK1, DAPK2, PRKCE, DAPK3, PAQR3, PRKCA, PRKAB1, RRAGA, RRAGC, RRAGB, DDIT3, RRAGD, ULK3, TRIM13, TP53, CFTR, TELO2, OPTN, SKAP1, ATF3, SEH1L, MAPKAP1, NPRL2, NPRL3, PIK3R2, PIK3R1, BCL10, HIF1A, PIK3R6, PIK3R5, MTDH, NUAK1, RRAS, PPARGC1A, PPARGC1B, ATP6V1C2, SLAMF1, FIS1, EGR1, JUN, XBP1, WDR59, NOX4, ADA, LGMN, CDC42SE2, ITM2C, …	4.92798e-24
GOTERM_BP_FAT	GO:0009966~regulation of signal transduction	198	PHB2, SOX2, TBK1, MYC, AKT1, VPS35, BTRC, PRKACA, EIF2A, PRKAB2, DAPK1, DAPK2, PRKCE, DAPK3, PAQR3, PRKCA, PRKAB1, RRAGA, RRAGC, RRAGB, DDIT3, RRAGD, ULK3, TRIM13, TP53, CFTR, TELO2, OPTN, SKAP1, ATF3, SEH1L, MAPKAP1, NPRL2, NPRL3, PIK3R2, PIK3R1, BCL10, HIF1A, PIK3R6, PIK3R5, MTDH, NUAK1, RRAS, PPARGC1A, PPARGC1B, ATP6V1C2, SLAMF1, FIS1, EGR1, JUN, XBP1, WDR59, NOX4, ADA, LGMN, CDC42SE2, ITM2C, …	8.19925e-24
GOTERM_BP_FAT	GO:0016310~phosphorylation	174	DGKB, PARK7, PHB2, PARK2, SOX2, NRBP2, STK11, DEPTOR, TBK1, MYC, RPS6KA1, SESN2, GRB10, AKT1, PIM2, PRKACA, BTRC, FBXO7, EIF2A, MEF2A, SH3GLB1, PRKAB2, DAPK1, DAPK2, PRKCE, DAPK3, PAQR3, TSC2, MUL1, TSC1, PRKCA, ATG14, PRKAB1, ULK3, ULK2, ULK1, ALPK2, SQSTM1, TP53, PI4K2A, TELO2, ATF3, VCP, PRKDC, CUL3, NPRL2, PIK3R4, STK39, PIK3R3, PIK3R2, PSEN1, PHB, PIK3R1, BCL10, HIF1A, AK7, FOXO1, PIK3R6, PI…	8.77848e-24
GOTERM_BP_FAT	GO:0023051~regulation of signaling	213	PHB2, SOX2, TBK1, MYC, AKT1, VPS35, BTRC, PRKACA, EIF2A, PRKAB2, DAPK1, DAPK2, PRKCE, DAPK3, PAQR3, PRKCA, PRKAB1, RRAGA, RRAGC, RRAGB, DDIT3, RRAGD, ULK3, TRIM13, TP53, CFTR, TELO2, OPTN, SKAP1, ATF3, SEH1L, MAPKAP1, NPRL2, NPRL3, PIK3R2, PIK3R1, BCL10, HIF1A, PIK3R6, PIK3R5, MTDH, NUAK1, RRAS, PPARGC1A, PPARGC1B, ATP6V1C2, SLAMF1, FIS1, EGR1, JUN, XBP1, WDR59, NOX4, ADA, LGMN, CDC42SE2, ITM2C, …	1.59796e-23
GOTERM_BP_FAT	GO:0051246~regulation of protein metabolic process	187	KEAP1, PARK7, PHB2, PARK2, UBE2L3, SOX2, GOLGA2, STK11, DEPTOR, TBK1, MYC, LAMP3, RPS6KA1, SESN2, AKT1, VPS35, PRKACA, BTRC, FBXO7, EIF2A, CAST, GABARAPL2, PRKAB2, DAPK1, PRKCE, SLC11A2, DAPK3, PAQR3, ATG10, CYBB, TSC2, MUL1, TSC1, PRKCA, ATG14, PRKAB1, SQSTM1, TP53, TELO2, ATF3, ATF4, VCP, PRKDC, CUL3, STK39, NEDD4L, HTRA2, PSEN1, PHB, BCL10, FOXO3, FOXO1, PIK3R6, PIK3R5, BCL2L13, BAG4, NUAK1, P…	1.74407e-23
GOTERM_BP_FAT	GO:0006468~protein phosphorylation	151	PARK7, PHB2, PARK2, SOX2, NRBP2, STK11, DEPTOR, TBK1, MYC, RPS6KA1, SESN2, AKT1, PIM2, PRKACA, BTRC, FBXO7, EIF2A, MEF2A, PRKAB2, DAPK1, DAPK2, PRKCE, DAPK3, PAQR3, TSC2, MUL1, TSC1, PRKCA, ATG14, PRKAB1, ULK3, ULK2, ULK1, ALPK2, SQSTM1, TP53, TELO2, ATF3, PRKDC, CUL3, NPRL2, PIK3R4, STK39, PSEN1, PHB, PIK3R1, FOXO1, PIK3R6, PIK3R5, BAG4, NUAK1, RRAS, STK38, ABL1, ABL2, MARK4, PPARGC1A, SLAMF1, N…	5.89079e-22
GOTERM_BP_FAT	GO:0065009~regulation of molecular function	197	TSKS, ATF2, KEAP1, PPP2R2A, PHB2, ZFYVE1, UBE2L3, SOX2, GOLGA2, HERC1, MYC, RPS6KA1, AKT1, BTRC, PRKACA, FBXO7, TRIM23, GABARAPL2, PRKAB2, FNBP1, DAPK1, PRKCE, SLC11A2, PAQR3, PRKCA, ATG14, PRKAB1, DDIT3, TRIM13, TP53, CFTR, TELO2, NPRL2, NPRL3, PIK3R4, NEDD4L, PIK3R3, PIK3R2, PIK3R1, BCL10, HIF1A, PIK3R6, PIK3R5, MTDH, NUAK1, PRDX5, NCSTN, PPARGC1A, PPARGC1B, SLAMF1, CTSA, FIS1, JUN, WNK1, PPT1,…	6.59375e-21
GOTERM_BP_FAT	GO:0048584~positive regulation of response to stimulus	157	UBE2D2, UBE2D3, PARK7, PHB2, PARK2, SOX2, STK11, TBK1, LAMP1, MYC, GRB10, AKT1, VPS35, PIM2, PRKACA, BTRC, TGM2, EIF2A, SH3GLB1, DAPK2, PRKCE, DAPK3, STX7, MUL1, PRKCA, RRAGA, RRAGC, RRAGB, DDIT3, RRAGD, ULK3, TRIM13, TP53, CFTR, TELO2, SKAP1, ATF3, SEH1L, PIK3R4, HTRA2, PIK3R3, PIK3R2, PSEN1, PHB, PIK3R1, BCL10, FOXO3, HIF1A, PIK3R6, PIK3R5, MTDH, BAG4, ABL1, PMAIP1, SLC38A9, MCL1, SLAMF1, ATP6V…	1.10892e-20
GOTERM_BP_FAT	GO:0032268~regulation of cellular protein metabolic process	172	KEAP1, PARK7, PHB2, PARK2, UBE2L3, SOX2, GOLGA2, STK11, DEPTOR, TBK1, MYC, LAMP3, RPS6KA1, SESN2, AKT1, VPS35, PRKACA, BTRC, FBXO7, EIF2A, CAST, GABARAPL2, PRKAB2, DAPK1, PRKCE, SLC11A2, DAPK3, PAQR3, ATG10, TSC2, MUL1, TSC1, PRKCA, ATG14, PRKAB1, SQSTM1, TP53, TELO2, ATF3, ATF4, VCP, PRKDC, CUL3, STK39, HTRA2, PSEN1, PHB, BCL10, FOXO3, FOXO1, PIK3R6, PIK3R5, BCL2L13, BAG4, NUAK1, PRDX5, LARP1, R…	1.54494e-20
GOTERM_BP_FAT	GO:0023056~positive regulation of signaling	132	PARK7, PHB2, PARK2, SOX2, STK11, TBK1, GRB10, AKT1, VPS35, PIM2, TGM2, EIF2A, SH3GLB1, PRKCE, DAPK3, MUL1, PRKCA, RRAGA, RRAGC, RRAGB, DDIT3, RRAGD, ULK3, TRIM13, TP53, CFTR, TELO2, SKAP1, ATF3, SEH1L, HTRA2, ITPR3, PSEN1, PHB, PIK3R1, BCL10, HIF1A, PIK3R6, PIK3R5, MTDH, BAG4, ABL1, PMAIP1, SLC38A9, MCL1, SLAMF1, ATP6V1C2, FIS1, XBP1, JUN, WDR59, BDNF, MT3, NFKB1, DAB2, RHEB, BCL2, UBE2N, NOX4, H…	3.74545e-20
GOTERM_BP_FAT	GO:0031325~positive regulation of cellular metabolic process	193	ATF2, KEAP1, PHB2, UBE2L3, SOX2, GOLGA2, TBK1, MYC, RPS6KA1, AKT1, VPS35, SUPT20H, BTRC, PRKACA, JUNB, EIF2A, MEF2A, DAPK1, PRKCE, SLC11A2, ATG10, PRKCA, ATG14, DDIT3, ATF5, ATF6, TP53, TELO2, SKAP1, ATF3, ATF4, PRKDC, EPAS1, PIK3R4, PIK3R2, PIK3R1, BCL10, HIF1A, PIK3R6, PIK3R5, LARP1, MYO6, VPS11, PPARGC1A, ATG7, PPARGC1B, SLAMF1, FIS1, EGR1, JUN, XBP1, RAB27A, WNK1, NOX4, HEXB, PRKAG1, PRKAG2, …	8.89568e-20
GOTERM_BP_FAT	GO:0010647~positive regulation of cell communication	130	PARK7, PHB2, PARK2, SOX2, STK11, TBK1, GRB10, AKT1, VPS35, PIM2, TGM2, EIF2A, SH3GLB1, PRKCE, DAPK3, MUL1, PRKCA, RRAGA, RRAGC, RRAGB, DDIT3, RRAGD, ULK3, TRIM13, TP53, CFTR, TELO2, SKAP1, ATF3, SEH1L, HTRA2, ITPR3, PSEN1, PHB, PIK3R1, BCL10, HIF1A, PIK3R6, PIK3R5, MTDH, BAG4, ABL1, PMAIP1, SLC38A9, MCL1, SLAMF1, ATP6V1C2, FIS1, XBP1, JUN, WDR59, BDNF, MT3, NFKB1, DAB2, RHEB, BCL2, UBE2N, NOX4, H…	1.94279e-19
GOTERM_BP_FAT	GO:0042325~regulation of phosphorylation	121	PARK7, PHB2, PARK2, SOX2, STK11, DEPTOR, TBK1, MYC, SESN2, GRB10, AKT1, PRKACA, FBXO7, SH3GLB1, PRKAB2, PRKCE, PAQR3, TSC2, MUL1, TSC1, PRKCA, ATG14, PRKAB1, SQSTM1, TP53, TELO2, ATF3, VCP, PRKDC, CUL3, NPRL2, PIK3R4, STK39, PIK3R3, PIK3R2, PSEN1, PHB, PIK3R1, BCL10, HIF1A, FOXO1, PIK3R6, PIK3R5, BAG4, RRAS, STK38, ABL1, PPARGC1A, PPARGC1B, SLAMF1, UVRAG, XBP1, JUN, MT3, DAB2, WNK1, BCL2, NOX4, P…	2.99687e-19
GOTERM_BP_FAT	GO:0009967~positive regulation of signal transduction	122	PARK7, PHB2, PARK2, SOX2, STK11, TBK1, GRB10, AKT1, VPS35, PIM2, TGM2, EIF2A, SH3GLB1, PRKCE, DAPK3, MUL1, PRKCA, RRAGA, RRAGC, RRAGB, DDIT3, RRAGD, ULK3, TRIM13, TP53, TELO2, SKAP1, ATF3, SEH1L, HTRA2, PSEN1, PHB, PIK3R1, BCL10, HIF1A, PIK3R6, PIK3R5, MTDH, BAG4, ABL1, PMAIP1, SLC38A9, MCL1, SLAMF1, ATP6V1C2, FIS1, XBP1, JUN, WDR59, BDNF, MT3, NFKB1, DAB2, RHEB, BCL2, UBE2N, NOX4, HPSE, ADA, BCL…	7.52232e-19
GOTERM_BP_FAT	GO:0051247~positive regulation of protein metabolic process	126	KEAP1, PARK7, PHB2, PARK2, UBE2L3, SOX2, GOLGA2, STK11, TBK1, MYC, AKT1, VPS35, PRKACA, BTRC, DAPK1, PRKCE, SLC11A2, ATG10, CYBB, MUL1, PRKCA, ATG14, SQSTM1, TP53, TELO2, VCP, NEDD4L, HTRA2, PSEN1, PHB, BCL10, FOXO1, PIK3R6, PIK3R5, BCL2L13, BAG4, LARP1, VPS11, ABL1, PMAIP1, ATG7, PPARGC1A, SLAMF1, FIS1, EGR1, XBP1, JUN, SMURF1, ESR1, MT3, DAB2, DAP, WNK1, BCL2, UBE2N, NOX4, PICALM, NFE2L2, PRR5,…	9.48618e-19
GOTERM_BP_FAT	GO:0006464~cellular protein modification process	232	ATF2, HDAC10, KEAP1, PPP2R2A, PHB2, UBE2L3, SOX2, GOLGA2, STS, TBK1, HERC1, MYC, RPS6KA1, AKT1, BTRC, PRKACA, FBXO7, TRIM23, EIF2A, MEF2A, ATG3, PRKAB2, DAPK1, DAPK2, PRKCE, DAPK3, PAQR3, ATG10, PRKCA, ATG14, PRKAB1, ATG12, ULK3, TRIM13, ULK2, ULK1, ALPK2, TP53, TELO2, ATF3, SEH1L, PRKDC, NPRL2, PIK3R4, NEDD4L, PIK3R1, BCL10, PIK3R6, PIK3R5, NUAK1, RRAS, ARSG, ARSD, PPARGC1A, ATG7, ARSB, ATG5, SL…	1.80492e-18
GOTERM_BP_FAT	GO:0036211~protein modification process	232	ATF2, HDAC10, KEAP1, PPP2R2A, PHB2, UBE2L3, SOX2, GOLGA2, STS, TBK1, HERC1, MYC, RPS6KA1, AKT1, BTRC, PRKACA, FBXO7, TRIM23, EIF2A, MEF2A, ATG3, PRKAB2, DAPK1, DAPK2, PRKCE, DAPK3, PAQR3, ATG10, PRKCA, ATG14, PRKAB1, ATG12, ULK3, TRIM13, ULK2, ULK1, ALPK2, TP53, TELO2, ATF3, SEH1L, PRKDC, NPRL2, PIK3R4, NEDD4L, PIK3R1, BCL10, PIK3R6, PIK3R5, NUAK1, RRAS, ARSG, ARSD, PPARGC1A, ATG7, ARSB, ATG5, SL…	1.80492e-18
GOTERM_BP_FAT	GO:0006793~phosphorus metabolic process	200	TSKS, PPP2R2A, PHB2, ZFYVE1, SOX2, TBK1, MYC, RPS6KA1, AKT1, BTRC, PRKACA, FBXO7, EIF2A, MEF2A, PRKAB2, DAPK1, DAPK2, PRKCE, DAPK3, PAQR3, PRKCA, ATG14, PRKAB1, ULK3, ULK2, ULK1, ALPK2, TP53, PI4K2A, TELO2, ATF3, PRKDC, NPRL2, PIK3R4, PIK3R3, PIK3R2, PIK3R1, BCL10, HIF1A, PIK3R6, PIK3R5, NUAK1, PRDX5, RRAS, ATP6V0A2, ATP6V0A4, PPARGC1A, PPARGC1B, ATP6V0A1, SLAMF1, JUN, XBP1, CHKA, WNK1, NOX4, ADA…	2.93279e-18
GOTERM_BP_FAT	GO:0006796~phosphate-containing compound metabolic process	199	TSKS, PPP2R2A, PHB2, ZFYVE1, SOX2, TBK1, MYC, RPS6KA1, AKT1, BTRC, PRKACA, FBXO7, EIF2A, MEF2A, PRKAB2, DAPK1, DAPK2, PRKCE, DAPK3, PAQR3, PRKCA, ATG14, PRKAB1, ULK3, ULK2, ULK1, ALPK2, TP53, PI4K2A, TELO2, ATF3, PRKDC, NPRL2, PIK3R4, PIK3R3, PIK3R2, PIK3R1, BCL10, HIF1A, PIK3R6, PIK3R5, NUAK1, PRDX5, RRAS, ATP6V0A2, ATP6V0A4, PPARGC1A, PPARGC1B, ATP6V0A1, SLAMF1, JUN, XBP1, CHKA, WNK1, NOX4, ADA…	5.34246e-18
GOTERM_BP_FAT	GO:1902533~positive regulation of intracellular signal transduction	91	PRR5, PIK3CB, PARK7, HMGB1, LITAF, PHB2, PIK3CG, PARK2, SOX2, RPTOR, IKBKB, FLCN, TBK1, RB1CC1, MLST8, PIM2, DNM1L, HRAS, TGM2, SH3GLB1, SEC13, ATP6AP1, MIOS, PRKCE, MUL1, PRKCA, SIRT1, RRAGA, RRAGC, RRAGB, TRAF6, DDIT3, RRAGD, TRIM13, TLR4, TP53, TELO2, BECN1, PRKAA1, HDAC2, SEH1L, SRC, HDAC1, PRR5L, PSEN1, BCL10, PHB, CBL, WDR24, PIK3R6, RELA, PIK3R5, MTDH, BAG4, HSF1, ABL1, MAPK1, PMAIP1, SLC3…	1.00274e-17
GOTERM_BP_FAT	GO:0019220~regulation of phosphate metabolic process	127	TSKS, PARK7, PHB2, ZFYVE1, PARK2, SOX2, STK11, DEPTOR, TBK1, MYC, SESN2, GRB10, AKT1, PRKACA, FBXO7, SH3GLB1, PRKAB2, PRKCE, PAQR3, TSC2, MUL1, TSC1, PRKCA, ATG14, PRKAB1, SQSTM1, TP53, TELO2, ATF3, VCP, PRKDC, CUL3, NPRL2, PIK3R4, STK39, PIK3R3, PIK3R2, PSEN1, PHB, PIK3R1, BCL10, HIF1A, FOXO1, PIK3R6, PIK3R5, BAG4, NUAK1, RRAS, STK38, ABL1, PPARGC1A, PPARGC1B, SLAMF1, UVRAG, XBP1, JUN, MT3, DAB2…	6.23304e-17
GOTERM_BP_FAT	GO:0051174~regulation of phosphorus metabolic process	127	TSKS, PARK7, PHB2, ZFYVE1, PARK2, SOX2, STK11, DEPTOR, TBK1, MYC, SESN2, GRB10, AKT1, PRKACA, FBXO7, SH3GLB1, PRKAB2, PRKCE, PAQR3, TSC2, MUL1, TSC1, PRKCA, ATG14, PRKAB1, SQSTM1, TP53, TELO2, ATF3, VCP, PRKDC, CUL3, NPRL2, PIK3R4, STK39, PIK3R3, PIK3R2, PSEN1, PHB, PIK3R1, BCL10, HIF1A, FOXO1, PIK3R6, PIK3R5, BAG4, NUAK1, RRAS, STK38, ABL1, PPARGC1A, PPARGC1B, SLAMF1, UVRAG, XBP1, JUN, MT3, DAB2…	6.50427e-17
GOTERM_BP_FAT	GO:0050790~regulation of catalytic activity	160	TSKS, PPP2R2A, PARK7, ZFYVE1, PARK2, UBE2L3, SOX2, STK11, DEPTOR, HERC1, MYC, LAMP3, RPS6KA1, SESN2, AKT1, PRKACA, BTRC, FBXO7, TRIM23, CAST, SH3GLB1, GABARAPL2, SZT2, PRKAB2, FNBP1, DAPK1, PRKCE, SLC11A2, PAQR3, TSC2, MUL1, TSC1, PRKCA, ATG14, PRKAB1, TP53, TELO2, VCP, CUL3, NPRL2, NPRL3, PSEN2, PIK3R4, HTRA2, PIK3R3, PIK3R2, PSEN1, PIK3R1, BCL10, HIF1A, PIK3R6, PIK3R5, BCL2L13, BAG4, NCSTN, NUA…	9.32624e-16
GOTERM_BP_FAT	GO:1902532~negative regulation of intracellular signal transduction	58	TNFAIP3, PARK7, LITAF, PARK2, FLCN, STK11, DEPTOR, SESN3, OPA1, MYC, SMPD1, SESN1, HYAL2, SESN2, AKT1, SH3GLB1, PAQR3, TSC2, MUL1, TSC1, SIRT1, SIRT3, LMBRD1, DDIT3, AKT1S1, DEPDC5, TLR4, OPTN, ATF3, PRKAA1, PRKAA2, USP10, SRC, MAPKAP1, CUL3, NPRL2, NPRL3, GBA, HTRA2, PHB, HIF1A, FOXO1, RELA, PPP2CA, STK38, ABL1, MFN2, FNIP1, MCL1, XBP1, STAT1, NR1H4, ESR1, PINK1, BCL2, NFE2L2, BCL2L1, HSPA1A	1.3379e-15
GOTERM_BP_FAT	GO:0032270~positive regulation of cellular protein metabolic process	114	KEAP1, PARK7, PHB2, PARK2, UBE2L3, SOX2, GOLGA2, STK11, TBK1, MYC, AKT1, VPS35, PRKACA, BTRC, DAPK1, PRKCE, SLC11A2, ATG10, MUL1, PRKCA, ATG14, SQSTM1, TP53, TELO2, VCP, HTRA2, PSEN1, PHB, BCL10, PIK3R6, PIK3R5, BCL2L13, BAG4, LARP1, VPS11, ABL1, PMAIP1, ATG7, PPARGC1A, SLAMF1, FIS1, XBP1, JUN, SMURF1, ESR1, MT3, DAB2, DAP, WNK1, BCL2, UBE2N, NOX4, PICALM, NFE2L2, PRR5, PRKAG1, TNFAIP3, PRKAG2, P…	1.42652e-15
GOTERM_BP_FAT	GO:0031399~regulation of protein modification process	126	PARK7, PHB2, PARK2, UBE2L3, SOX2, GOLGA2, STK11, DEPTOR, TBK1, MYC, SESN2, AKT1, PRKACA, BTRC, FBXO7, PRKAB2, PRKCE, PAQR3, ATG10, TSC2, MUL1, TSC1, PRKCA, ATG14, PRKAB1, SQSTM1, TP53, TELO2, ATF3, VCP, PRKDC, CUL3, STK39, PSEN1, PHB, BCL10, FOXO1, PIK3R6, PIK3R5, BAG4, NUAK1, RRAS, STK38, ABL1, ATG7, PPARGC1A, SLAMF1, EGR1, UVRAG, XBP1, JUN, SMURF1, MT3, DAB2, WNK1, BCL2, UBE2N, NOX4, PRR5, WDR4…	1.95603e-15
GOTERM_BP_FAT	GO:0001932~regulation of protein phosphorylation	103	PARK7, PHB2, PARK2, SOX2, STK11, DEPTOR, TBK1, MYC, SESN2, AKT1, PRKACA, FBXO7, PRKAB2, PRKCE, PAQR3, TSC2, MUL1, TSC1, PRKCA, ATG14, PRKAB1, SQSTM1, TP53, TELO2, ATF3, PRKDC, CUL3, STK39, PSEN1, PHB, FOXO1, PIK3R6, PIK3R5, BAG4, RRAS, STK38, ABL1, PPARGC1A, SLAMF1, UVRAG, XBP1, JUN, MT3, DAB2, WNK1, BCL2, NOX4, PRR5, PRKAG1, TNFAIP3, PRKAG2, HMGB1, PIK3CB, PIK3CG, RPTOR, FLCN, EEF2K, RB1CC1, SMP…	2.11172e-13
GOTERM_BP_FAT	GO:0009968~negative regulation of signal transduction	90	TNFAIP3, PARK7, LITAF, PHB2, PARK2, SOX2, FLCN, STK11, DEPTOR, SESN3, OPA1, MYC, SMPD1, RB1CC1, SESN1, HYAL2, HEY2, SESN2, GRB10, AKT1, PRKACA, BTRC, SH3GLB1, DAPK1, STRADB, PAQR3, TSC2, MUL1, TSC1, SIRT1, SIRT3, LMBRD1, DDIT3, AKT1S1, ULK3, PPARG, BIRC6, DEPDC5, TLR4, OPTN, ATF3, RAB7A, PRKAA1, PRKAA2, USP10, SRC, HDAC1, MAPKAP1, CUL3, NPRL2, BECN2, NPRL3, GBA, HTRA2, PRR5L, PSEN1, PHB, FOXO3, C…	1.31587e-12
GOTERM_BP_FAT	GO:0042327~positive regulation of phosphorylation	81	PRR5, PRKAG1, PRKAG2, PIK3CB, PARK7, HMGB1, PHB2, PIK3CG, SOX2, RPTOR, FLCN, STK11, TBK1, MYC, RB1CC1, GRB10, MLST8, AKT1, PRKACA, HRAS, SH3GLB1, ATP6AP1, STRADA, STRADB, PRKCE, MUL1, PRKCA, ATG14, SIRT1, PIK3CA, TRAF6, SQSTM1, TLR4, TP53, TELO2, PRKAA1, VCP, HDAC2, PRKAA2, CAB39, SRC, HDAC1, PIK3R4, PRR5L, PSEN1, AMBRA1, BCL10, PHB, HIF1A, PIK3R6, PIK3R5, PPP2CA, BAG4, HSF1, ABL1, MAPK1, RICTOR,…	2.2292e-12
GOTERM_BP_FAT	GO:0023057~negative regulation of signaling	94	TNFAIP3, PCSK9, PARK7, LITAF, PHB2, PARK2, SOX2, FLCN, STK11, DEPTOR, SESN3, OPA1, MYC, SMPD1, RB1CC1, SESN1, HYAL2, HEY2, SESN2, GRB10, AKT1, PRKACA, BTRC, SH3GLB1, SREBF1, DAPK1, STRADB, PAQR3, SIRT4, TSC2, MUL1, TSC1, SIRT1, SIRT3, LMBRD1, DDIT3, AKT1S1, ULK3, PPARG, BIRC6, DEPDC5, TLR4, OPTN, ATF3, RAB7A, PRKAA1, PRKAA2, USP10, SRC, HDAC1, MAPKAP1, CUL3, NPRL2, BECN2, NPRL3, GBA, HTRA2, PRR5L…	3.70668e-12
GOTERM_BP_FAT	GO:0010648~negative regulation of cell communication	93	TNFAIP3, PARK7, LITAF, PHB2, PARK2, SOX2, FLCN, STK11, DEPTOR, SESN3, OPA1, MYC, SMPD1, RB1CC1, SESN1, HYAL2, HEY2, SESN2, GRB10, AKT1, PRKACA, BTRC, SH3GLB1, SREBF1, DAPK1, STRADB, PAQR3, SIRT4, TSC2, MUL1, TSC1, SIRT1, SIRT3, LMBRD1, DDIT3, AKT1S1, ULK3, PPARG, BIRC6, DEPDC5, TLR4, OPTN, ATF3, RAB7A, PRKAA1, PRKAA2, USP10, SRC, HDAC1, MAPKAP1, CUL3, NPRL2, BECN2, NPRL3, GBA, HTRA2, PRR5L, PSEN1…	7.81377e-12
GOTERM_BP_FAT	GO:0048585~negative regulation of response to stimulus	102	PARK7, PHB2, PARK2, SOX2, STK11, DEPTOR, SESN3, MYC, SESN1, SESN2, GRB10, AKT1, PRKACA, BTRC, FBXO7, SH3GLB1, CHID1, DAPK1, PAQR3, TSC2, MUL1, TSC1, DDIT3, ULK3, OPTN, ATF3, ATF4, PRKDC, MAPKAP1, CUL3, NPRL2, NPRL3, HTRA2, PSEN1, PHB, FOXO3, HIF1A, FOXO1, STK38, ABL1, ZKSCAN3, MCL1, SLAMF1, EGR1, XBP1, SMURF1, ESR1, ESR2, NFKB1, DAB2, BCL2, ADA, LGMN, BCL2L1, NFE2L2, TNFAIP3, LITAF, FLCN, OPA1, R…	1.19006e-11
GOTERM_BP_FAT	GO:0010562~positive regulation of phosphorus metabolic process	85	PRR5, PRKAG1, PRKAG2, PIK3CB, PARK7, HMGB1, PHB2, PIK3CG, SOX2, RPTOR, FLCN, STK11, TBK1, MYC, SMPD1, RB1CC1, GRB10, MLST8, AKT1, PRKACA, HRAS, SH3GLB1, ATP6AP1, STRADA, STRADB, PRKCE, MUL1, PRKCA, ATG14, SIRT1, PIK3CA, TRAF6, SQSTM1, TLR4, TP53, TELO2, RAMP2, PRKAA1, VCP, HDAC2, PRKAA2, CAB39, SRC, HDAC1, GBA, PIK3R4, PRR5L, PSEN1, AMBRA1, BCL10, PHB, HIF1A, PIK3R6, PIK3R5, PPP2CA, BAG4, HSF1, A…	2.03797e-11
GOTERM_BP_FAT	GO:0045937~positive regulation of phosphate metabolic process	85	PRR5, PRKAG1, PRKAG2, PIK3CB, PARK7, HMGB1, PHB2, PIK3CG, SOX2, RPTOR, FLCN, STK11, TBK1, MYC, SMPD1, RB1CC1, GRB10, MLST8, AKT1, PRKACA, HRAS, SH3GLB1, ATP6AP1, STRADA, STRADB, PRKCE, MUL1, PRKCA, ATG14, SIRT1, PIK3CA, TRAF6, SQSTM1, TLR4, TP53, TELO2, RAMP2, PRKAA1, VCP, HDAC2, PRKAA2, CAB39, SRC, HDAC1, GBA, PIK3R4, PRR5L, PSEN1, AMBRA1, BCL10, PHB, HIF1A, PIK3R6, PIK3R5, PPP2CA, BAG4, HSF1, A…	2.03797e-11
GOTERM_BP_FAT	GO:0044093~positive regulation of molecular function	124	ATF2, CRTC2, PARK7, PHB2, PARK2, UBE2L3, STK11, HERC1, MYC, AKT1, PRKACA, BTRC, TRIM23, SH3GLB1, GABARAPL2, FNBP1, DAPK1, PRKCE, SLC11A2, TSC2, MUL1, TSC1, PRKCA, ATG14, TRIM13, CFTR, TELO2, VCP, NPRL2, NPRL3, PSEN2, PIK3R4, STK39, HTRA2, PIK3R2, PSEN1, BCL10, HIF1A, PIK3R6, PIK3R5, MTDH, BCL2L13, NCSTN, ABL1, ABL2, PMAIP1, TBC1D17, PPARGC1A, TBC1D15, PPARGC1B, CTSA, FIS1, JUN, RAB4A, BDNF, HPS1,…	2.16418e-11
GOTERM_BP_FAT	GO:0043549~regulation of kinase activity	70	PRKAG1, TNFAIP3, PRKAG2, PIK3CB, PARK7, HMGB1, PIK3CG, PARK2, RPTOR, STK11, DEPTOR, SMPD1, HYAL2, SESN2, AKT1, PRKACA, FBXO7, HRAS, SH3GLB1, PRKAB2, STRADA, STRADB, MST1, PAQR3, TSC2, MUL1, TSC1, ATG14, PRKAB1, SIRT1, PIK3CA, TRAF6, AKT1S1, TLR4, TELO2, PRKAA1, CAB39, SRC, CUL3, NPRL2, GBA, PIK3R4, PIK3R3, PIK3R2, PSEN1, PIK3R1, AMBRA1, CBL, PIK3R6, CAMKK2, PIK3R5, PPP2CA, STK38, ABL1, MAPK1, MAP…	4.76608e-11
GOTERM_BP_FAT	GO:0051338~regulation of transferase activity	79	PRKAG1, TNFAIP3, PRKAG2, PIK3CB, PARK7, HMGB1, PIK3CG, PARK2, UBE2L3, RPTOR, STK11, DEPTOR, MYC, SMPD1, HYAL2, SESN2, AKT1, PRKACA, BTRC, FBXO7, HRAS, SH3GLB1, PRKAB2, STRADA, STRADB, MST1, PAQR3, TSC2, MUL1, TSC1, ATG14, PRKAB1, SIRT1, PIK3CA, TRAF6, AKT1S1, PPARG, TLR4, TP53, TELO2, CERS1, PRKAA1, CAB39, SRC, CUL3, NPRL2, GBA, PIK3R4, PIK3R3, PIK3R2, PSEN1, PIK3R1, AMBRA1, CBL, PIK3R6, CAMKK2, …	5.24971e-11
GOTERM_BP_FAT	GO:0031401~positive regulation of protein modification process	88	PRR5, PRKAG1, PRKAG2, PIK3CB, PARK7, HMGB1, PHB2, PIK3CG, PARK2, UBE2L3, SOX2, RPTOR, GOLGA2, FLCN, STK11, TBK1, SMPD1, RB1CC1, MLST8, AKT1, PRKACA, BTRC, HRAS, SREBF1, ATP6AP1, STRADA, STRADB, PRKCE, ATG10, MUL1, PRKCA, ATG14, SIRT1, PIK3CA, TRAF6, SQSTM1, TLR4, TP53, TELO2, HDAC4, PRKAA1, VCP, HDAC2, CAB39, SRC, HDAC1, GBA, PRR5L, PSEN1, BCL10, PHB, PIK3R6, PIK3R5, PPP2CA, BAG4, HSF1, ABL1, MAP…	1.10306e-10
GOTERM_BP_FAT	GO:0001934~positive regulation of protein phosphorylation	71	PRR5, PRKAG1, PRKAG2, PIK3CB, PARK7, HMGB1, PHB2, PIK3CG, SOX2, RPTOR, FLCN, STK11, TBK1, RB1CC1, MLST8, AKT1, PRKACA, HRAS, ATP6AP1, STRADA, STRADB, PRKCE, MUL1, PRKCA, ATG14, SIRT1, PIK3CA, TRAF6, SQSTM1, TLR4, TP53, TELO2, PRKAA1, HDAC2, CAB39, SRC, HDAC1, PRR5L, PSEN1, PHB, PIK3R6, PIK3R5, PPP2CA, BAG4, HSF1, ABL1, MAPK1, RICTOR, FNIP1, FNIP2, MAPK3, SLAMF1, JUN, XBP1, MAP3K1, EGF, STAT3, MAP…	3.49002e-09
GOTERM_BP_FAT	GO:0045859~regulation of protein kinase activity	61	PRKAG1, TNFAIP3, PRKAG2, PIK3CB, PARK7, HMGB1, PIK3CG, RPTOR, STK11, DEPTOR, SMPD1, HYAL2, SESN2, AKT1, PRKACA, FBXO7, HRAS, PRKAB2, STRADA, STRADB, MST1, PAQR3, TSC2, MUL1, TSC1, PRKAB1, SIRT1, PIK3CA, TRAF6, AKT1S1, TLR4, TELO2, PRKAA1, CAB39, SRC, CUL3, GBA, PSEN1, CBL, PIK3R6, CAMKK2, PIK3R5, PPP2CA, STK38, ABL1, MAPK1, MAPK3, UVRAG, MAP3K1, EGF, MAPK14, MT3, ACVR2B, MTOR, MOS, PINK1, WNK1, N…	1.32707e-08
GOTERM_BP_FAT	GO:0043085~positive regulation of catalytic activity	102	PARK7, UBE2L3, STK11, HERC1, MYC, AKT1, PRKACA, BTRC, TRIM23, SH3GLB1, GABARAPL2, FNBP1, DAPK1, PRKCE, SLC11A2, TSC2, MUL1, TSC1, PRKCA, ATG14, TELO2, VCP, NPRL2, NPRL3, PSEN2, PIK3R4, HTRA2, PIK3R2, PSEN1, BCL10, HIF1A, PIK3R6, PIK3R5, BCL2L13, NCSTN, ABL1, ABL2, PMAIP1, TBC1D17, TBC1D15, PPARGC1B, CTSA, FIS1, JUN, RAB4A, HPS1, CCZ1, HPS4, ESR1, MT3, DAP, WNK1, BCL2, UBE2N, NOX4, PICALM, PRKAG1,…	1.50594e-08
GOTERM_BP_FAT	GO:0023014~signal transduction by protein phosphorylation	65	PIK3CB, HMGB1, PHB2, PIK3CG, PARK2, SOX2, IKBKB, FLCN, MYC, SMPD1, RB1CC1, HYAL2, AKT1, CTSH, BTRC, HRAS, MEF2A, ATP6AP1, PRKCE, PAQR3, MUL1, PRKCA, SIRT3, TRAF6, TLR4, ATF3, PRKAA1, CAB39, SRC, CUL3, GBA, STK39, PSEN1, PHB, FOXO1, PIK3R6, CAMKK2, PIK3R5, PPP2CA, NRAS, MAPK8, RRAS, STK38, ABL1, MAPK1, MAPK4, MAPK3, SLAMF1, JUN, XBP1, MAP3K1, EGF, MAPK14, MT3, ACVR2B, NFKB1, MOS, PINK1, WNK1, NBR1…	3.17609e-07
GOTERM_BP_FAT	GO:0033674~positive regulation of kinase activity	45	PRKAA1, CAB39, SRC, PIK3R4, PRKAG1, PRKAG2, HMGB1, AMBRA1, PSEN1, PIK3CB, PARK7, PIK3R6, PIK3CG, PIK3R5, PPP2CA, RPTOR, STK11, ABL1, AKT1, MAPK1, PRKACA, HRAS, MAPK3, SH3GLB1, MAP3K1, EGF, STRADA, STRADB, MUL1, ATG14, MAPK14, MT3, ACVR2B, SIRT1, MOS, PINK1, PIK3CA, WNK1, TRAF6, NOX4, KRAS, LAMTOR2, LAMTOR3, TLR4, TELO2	4.04489e-07
GOTERM_BP_FAT	GO:0071900~regulation of protein serine/threonine kinase activity	43	PRKAA1, CAB39, SRC, CUL3, GBA, TNFAIP3, PRKAG2, PSEN1, PIK3CB, PIK3R6, PIK3CG, PIK3R5, PPP2CA, RPTOR, STK11, SMPD1, HYAL2, STK38, SESN2, ABL1, AKT1, MAPK1, FBXO7, HRAS, MAPK3, UVRAG, MAP3K1, EGF, STRADA, MST1, PAQR3, MUL1, MAPK14, SIRT1, MOS, WNK1, TRAF6, NOX4, KRAS, LAMTOR2, LAMTOR3, TLR4, TELO2	5.72131e-07
GOTERM_BP_FAT	GO:0000165~MAPK cascade	61	PIK3CB, HMGB1, PHB2, PIK3CG, PARK2, SOX2, IKBKB, FLCN, MYC, SMPD1, RB1CC1, HYAL2, AKT1, CTSH, BTRC, HRAS, MEF2A, ATP6AP1, PRKCE, PAQR3, MUL1, PRKCA, SIRT3, TRAF6, TLR4, ATF3, PRKAA1, SRC, CUL3, GBA, PSEN1, PHB, FOXO1, PIK3R6, CAMKK2, PIK3R5, PPP2CA, NRAS, MAPK8, RRAS, STK38, ABL1, MAPK1, MAPK4, MAPK3, SLAMF1, JUN, XBP1, MAP3K1, EGF, MAPK14, MT3, NFKB1, MOS, PINK1, NBR1, NOX4, KRAS, LAMTOR2, LAMTO…	1.75883e-06
GOTERM_BP_FAT	GO:0045860~positive regulation of protein kinase activity	41	PRKAA1, CAB39, SRC, PRKAG1, PRKAG2, HMGB1, PSEN1, PIK3CB, PARK7, PIK3R6, PIK3CG, PIK3R5, PPP2CA, RPTOR, STK11, ABL1, AKT1, MAPK1, PRKACA, HRAS, MAPK3, MAP3K1, EGF, STRADA, STRADB, MUL1, MAPK14, MT3, ACVR2B, SIRT1, MOS, PINK1, PIK3CA, WNK1, TRAF6, NOX4, KRAS, LAMTOR2, LAMTOR3, TLR4, TELO2	2.85155e-06
GOTERM_BP_FAT	GO:0043408~regulation of MAPK cascade	52	PIK3CB, HMGB1, PHB2, PIK3CG, PARK2, SOX2, FLCN, MYC, SMPD1, RB1CC1, HYAL2, AKT1, HRAS, ATP6AP1, PRKCE, ATP6AP2, PAQR3, MUL1, PRKCA, SIRT3, TRAF6, TLR4, ATF3, PRKAA1, SRC, GBA, PSEN1, PHB, FOXO1, PIK3R6, PIK3R5, PPP2CA, RRAS, STK38, ABL1, MAPK1, MAPK3, SLAMF1, JUN, XBP1, MAP3K1, EGF, MAPK14, MT3, MOS, PINK1, NBR1, NOX4, KRAS, LAMTOR2, LAMTOR1, LAMTOR3	3.08735e-06
GOTERM_BP_FAT	GO:0051347~positive regulation of transferase activity	50	PRKAG1, PRKAG2, PIK3CB, PARK7, HMGB1, PIK3CG, UBE2L3, RPTOR, STK11, MYC, AKT1, PRKACA, BTRC, HRAS, SH3GLB1, STRADA, STRADB, MUL1, ATG14, SIRT1, PIK3CA, TRAF6, TLR4, TELO2, PRKAA1, CAB39, SRC, PIK3R4, PSEN1, AMBRA1, PIK3R6, PIK3R5, PPP2CA, ABL1, MAPK1, MAPK3, MAP3K1, EGF, MAPK14, MT3, ACVR2B, MOS, PINK1, WNK1, UBE2N, NOX4, KRAS, LAMTOR2, STUB1, LAMTOR3	3.21491e-06
GOTERM_BP_FAT	GO:0032147~activation of protein kinase activity	30	PRKAA1, CAB39, SRC, PRKAG2, HMGB1, PSEN1, PIK3CB, PARK7, RPTOR, STK11, ABL1, MAPK1, PRKACA, MAPK3, MAP3K1, EGF, STRADA, STRADB, MUL1, MAPK14, MT3, ACVR2B, MOS, PINK1, PIK3CA, WNK1, TRAF6, LAMTOR2, LAMTOR3, TLR4	8.54756e-06
GOTERM_BP_FAT	GO:0051336~regulation of hydrolase activity	81	TSKS, PARK7, HMGB1, ZFYVE1, SOX2, IKBKB, FLCN, GM2A, HERC1, MYC, LAMP3, RPS6KA1, MLST8, AKT1, CTSH, DNM1L, HRAS, CAST, GABARAPL2, FNBP1, DAPK1, PRKCE, SLC11A2, TSC2, MUL1, TSC1, SIRT1, BIRC5, PPARG, BIRC6, DEPDC5, TP53, CSTB, VCP, ROCK1, SRC, NPRL2, NPRL3, HTRA2, PIK3R2, BCL10, CST3, BCL2L13, NUAK1, BAG4, MAPK8, PRDX5, HSF1, ABL1, ABL2, PMAIP1, RICTOR, FNIP1, TBC1D17, PPARGC1B, TBC1D15, FIS1, JUN…	1.73732e-05
GOTERM_BP_FAT	GO:0071902~positive regulation of protein serine/threonine kinase activity	26	PRKAA1, CAB39, SRC, PSEN1, PIK3CB, PIK3R6, PIK3CG, PIK3R5, PPP2CA, RPTOR, STK11, AKT1, MAPK1, HRAS, MAPK3, EGF, STRADA, MUL1, MAPK14, SIRT1, MOS, TRAF6, NOX4, KRAS, TLR4, TELO2	0.000473199
GOTERM_BP_FAT	GO:0043405~regulation of MAP kinase activity	27	PRKAA1, SRC, GBA, PSEN1, PIK3CB, PIK3R6, PIK3CG, PIK3R5, PPP2CA, SMPD1, HYAL2, STK38, MAPK1, HRAS, MAPK3, MAP3K1, EGF, PAQR3, MUL1, MAPK14, MOS, TRAF6, NOX4, KRAS, LAMTOR2, LAMTOR3, TLR4	0.000707454
GOTERM_BP_FAT	GO:0043410~positive regulation of MAPK cascade	34	PRKAA1, SRC, HMGB1, PSEN1, PIK3CB, PHB, PHB2, PIK3R6, PIK3CG, PIK3R5, SOX2, RB1CC1, ABL1, MAPK1, HRAS, MAPK3, SLAMF1, JUN, MAP3K1, ATP6AP1, EGF, PRKCE, MUL1, PRKCA, MAPK14, MT3, MOS, TRAF6, NOX4, KRAS, LAMTOR2, LAMTOR1, LAMTOR3, TLR4	0.0016019
GOTERM_BP_FAT	GO:0043406~positive regulation of MAP kinase activity	18	PRKAA1, SRC, EGF, MUL1, PIK3CB, PSEN1, MAPK14, PIK3R6, PIK3CG, PIK3R5, MOS, TRAF6, NOX4, MAPK1, KRAS, HRAS, TLR4, MAPK3	0.00894213

## Sheet: CC
Annotation Cluster 1	Enrichment Score: 123.28015295510853
Category	Term	Count	Genes	FDR
GOTERM_CC_FAT	GO:0000323~lytic vacuole	214	IFI30, LIPA, STS, EVA1A, VPS35, ATP6V1E1, TMEM8A, VPS39, TRIM23, CHID1, STARD3, VPS18, ATP6V1G1, FNBP1, SLC11A2, MYO7A, CHIT1, RRAGA, RRAGC, RRAGB, RRAGD, ATP6V0D1, CFTR, PI4K2A, PLBD2, CD1E, BCL10, ABCB9, GNS, CD1B, C9ORF72, GABARAP, NEU4, NCSTN, MYO6, NEU1, VPS11, ATP6V0A2, ATP6V0A4, ARSG, ARSD, TSPAN1, ATP6V1C1, ARSB, VPS16, ATP6V1C2, CTSA, ABCA2, ABCA5, FUCA1, LRBA, RAB39A, TMEM192, RAB27A, P…	7.77087e-163
GOTERM_CC_FAT	GO:0005764~lysosome	214	IFI30, LIPA, STS, EVA1A, VPS35, ATP6V1E1, TMEM8A, VPS39, TRIM23, CHID1, STARD3, VPS18, ATP6V1G1, FNBP1, SLC11A2, MYO7A, CHIT1, RRAGA, RRAGC, RRAGB, RRAGD, ATP6V0D1, CFTR, PI4K2A, PLBD2, CD1E, BCL10, ABCB9, GNS, CD1B, C9ORF72, GABARAP, NEU4, NCSTN, MYO6, NEU1, VPS11, ATP6V0A2, ATP6V0A4, ARSG, ARSD, TSPAN1, ATP6V1C1, ARSB, VPS16, ATP6V1C2, CTSA, ABCA2, ABCA5, FUCA1, LRBA, RAB39A, TMEM192, RAB27A, P…	7.77087e-163
GOTERM_CC_FAT	GO:0005773~vacuole	285	SCOC, IFI30, ZFYVE1, LIPA, STS, TBK1, EVA1A, VPS35, ATP6V1E1, TMEM8A, VPS39, TRIM23, GABARAPL3, CHID1, GABARAPL2, STARD3, VPS18, GABARAPL1, ATP6V1G1, ATP6V1G2, ATP6V0E1, FNBP1, DAPK2, SLC11A2, MYO7A, ATG14, CHIT1, RRAGA, RRAGC, RRAGB, DDIT3, RRAGD, ULK1, ATP6V0D1, CFTR, PI4K2A, PLBD2, OPTN, NPRL2, NPRL3, PIK3R4, CD1E, BCL10, ABCB9, GNS, CD1B, C9ORF72, GABARAP, NEU4, NCSTN, MYO6, NEU1, VPS11, VTI1…	5.08519e-156
GOTERM_CC_FAT	GO:0044437~vacuolar part	201	IFI30, TBK1, EVA1A, VPS35, ATP6V1E1, TMEM8A, VPS39, TRIM23, GABARAPL3, GABARAPL2, STARD3, VPS18, GABARAPL1, ATP6V1G1, ATP6V1G2, ATP6V0E1, DAPK2, SLC11A2, MYO7A, ATG14, RRAGA, RRAGC, RRAGB, RRAGD, ULK1, ATP6V0D1, CFTR, PI4K2A, PLBD2, CD1E, ABCB9, GNS, CD1B, GABARAP, NEU4, NCSTN, MYO6, NEU1, VPS11, VTI1A, ATP6V0A2, ATP6V0A4, TSPAN1, ATP6V1C1, ARSB, ATP6V0A1, VPS16, ATP6V1C2, CTSA, ABCA2, ABCA5, FUC…	1.44358e-118
GOTERM_CC_FAT	GO:0005774~vacuolar membrane	162	SCARB2, UBE2D3, TBK1, LAMP1, EVA1A, LAMP3, LAMP2, VPS35, ATP6V1E1, VPS39, TMEM8A, TRIM23, SH3GLB1, GABARAPL3, VPS18, GABARAPL2, USP8, STARD3, ATP6V1G1, GABARAPL1, ATP6V1G2, ATP6V0E1, ATG9B, VPS33A, SLC11A2, ATG9A, STX7, MYO7A, ATG14, RRAGA, RRAGC, RRAGB, RRAGD, ULK1, WDFY3, ATP6V0D1, CFTR, PI4K2A, ARL8A, SIDT2, ARL8B, ATP6V1A, RAB5B, RAB5C, PSEN1, ABCB9, PLD1, CD1B, GABARAP, NCSTN, MYO6, NEU1, VP…	4.23962e-89
GOTERM_CC_FAT	GO:0005765~lysosomal membrane	114	SCARB2, LAMP1, EVA1A, LAMP3, LAMP2, VPS35, ATP6V1E1, VPS39, TMEM8A, TRIM23, VPS18, STARD3, ATP6V1G1, VPS33A, SLC11A2, STX7, MYO7A, RRAGA, RRAGB, ATP6V0D1, CFTR, PI4K2A, ARL8A, SIDT2, ARL8B, ATP6V1A, RAB5C, PSEN1, ABCB9, PLD1, CD1B, NCSTN, MYO6, NEU1, VPS11, ATP6V0A2, ATP6V1H, SLC38A9, ATP6V0A4, SLC15A3, TSPAN1, ATP6V1D, ATP6V1C1, VPS16, ATP6V1C2, CTSA, ABCA2, ABCA5, CCZ1, TMEM192, MARCH8, GPR137B…	8.51548e-82
GOTERM_CC_FAT	GO:0098852~lytic vacuole membrane	114	SCARB2, LAMP1, EVA1A, LAMP3, LAMP2, VPS35, ATP6V1E1, VPS39, TMEM8A, TRIM23, VPS18, STARD3, ATP6V1G1, VPS33A, SLC11A2, STX7, MYO7A, RRAGA, RRAGB, ATP6V0D1, CFTR, PI4K2A, ARL8A, SIDT2, ARL8B, ATP6V1A, RAB5C, PSEN1, ABCB9, PLD1, CD1B, NCSTN, MYO6, NEU1, VPS11, ATP6V0A2, ATP6V1H, SLC38A9, ATP6V0A4, SLC15A3, TSPAN1, ATP6V1D, ATP6V1C1, VPS16, ATP6V1C2, CTSA, ABCA2, ABCA5, CCZ1, TMEM192, MARCH8, GPR137B…	8.51548e-82
Annotation Cluster 2	Enrichment Score: 33.186033484171084
Category	Term	Count	Genes	FDR
GOTERM_CC_FAT	GO:0005768~endosome	129	SCARB2, SCOC, UBE2D3, STS, TBK1, LAMP1, LAMP3, LAMP2, VPS35, ATP6V1E1, VPS39, CHID1, VPS18, USP8, STARD3, ATP6V0E1, VPS33A, SLC11A2, ATG9A, STX7, RAB32, RRAGA, RRAGC, RRAGB, DDIT3, RRAGD, ATP6V0D1, SQSTM1, CFTR, PI4K2A, ARL8A, OPTN, ARL8B, RAB5B, RAB5C, PIK3R4, CD1E, PHB, ABCB9, PLD1, CD1B, C9ORF72, VPS11, VTI1A, ATP6V0A2, SLC38A9, ATP6V0A4, ATP6V0A1, VPS16, ABCA2, UVRAG, RAB4A, RAB4B, ABCA5, TME…	3.34173e-42
GOTERM_CC_FAT	GO:0005770~late endosome	64	SCARB2, WDR48, RNF13, PCSK9, MAP1LC3A, LAMP1, LAMP2, CTSH, VPS35, VPS39, CHID1, VPS18, STARD3, VPS33A, SLC11A2, ATG9A, STX7, VAMP7, NPC1, DDIT3, PIK3C3, TMEM9, SQSTM1, SLC29A3, ARL8A, ARL8B, RAB7A, TMEM55A, TMEM55B, SRC, PIK3R4, CD1E, CLCN3, PLD1, HDAC6, CST3, CLN3, KIAA1324, VPS11, VTI1A, MAPK1, SLC38A9, RILP, VPS16, MAPK3, UVRAG, ABCA5, TMEM192, CTNS, RAB27A, MCOLN1, RAB11A, TMEM59, RAB14, VPS4…	3.64653e-35
GOTERM_CC_FAT	GO:0044440~endosomal part	86	SCARB2, RNF13, UBE2D3, TCIRG1, CTSS, TBK1, LAMP1, CTSL, CTSK, LAMP2, CTSH, VPS35, VPS39, RAB8A, CTSB, USP8, VPS18, STARD3, ATP6V0B, ATP6V0E1, ATP6AP1, VPS33A, SLC11A2, ATG9A, STX7, WIPI1, RAB32, RRAGA, VAMP7, NPC1, RRAGC, RRAGB, TRAF6, RRAGD, TMEM9, ATP6V0D1, ATP6V0C, TLR4, SLC29A3, CFTR, PI4K2A, ARL8A, ARL8B, RAB7A, TMEM55A, TMEM55B, BECN1, RAB5B, RAB5C, CLCN3, PLD1, CD1B, ZNRF2, RAB23, KIAA1324…	7.85239e-34
GOTERM_CC_FAT	GO:0010008~endosome membrane	76	SCARB2, RNF13, UBE2D3, TCIRG1, TBK1, LAMP1, LAMP2, VPS35, VPS39, RAB8A, USP8, VPS18, STARD3, ATP6V0B, ATP6V0E1, ATP6AP1, VPS33A, SLC11A2, ATG9A, STX7, WIPI1, VAMP7, NPC1, TRAF6, TMEM9, ATP6V0D1, ATP6V0C, TLR4, SLC29A3, CFTR, PI4K2A, ARL8A, ARL8B, RAB7A, TMEM55A, TMEM55B, BECN1, RAB5B, RAB5C, CLCN3, PLD1, CD1B, ZNRF2, RAB23, KIAA1324, VPS11, VTI1A, ATP6V0A2, SLC38A9, ATP6V0A4, ATP6V0E2, RILP, ATP6…	1.83112e-28
GOTERM_CC_FAT	GO:0031902~late endosome membrane	37	TMEM55A, SCARB2, TMEM55B, RNF13, PLD1, CLCN3, LAMP2, KIAA1324, VPS11, VTI1A, SLC38A9, RILP, VPS39, VPS16, STARD3, VPS18, ABCA5, VPS33A, ATG9A, SLC11A2, RAB27A, MCOLN1, TMEM59, VAMP7, NPC1, VPS41, LAMTOR2, ATP13A2, LAMTOR1, TMEM9, LAMTOR4, LAMTOR3, SLC29A3, ARL8A, RAB7A, ARL8B, LAMTOR5	6.16058e-22
Annotation Cluster 3	Enrichment Score: 19.954693336531356
Category	Term	Count	Genes	FDR
GOTERM_CC_FAT	GO:0045335~phagocytic vesicle	39	BECN1, UNC93B1, PIK3R4, TCIRG1, AMBRA1, CLCN3, RAB20, LAMP1, RAB23, LAMP2, ATP6V0A2, ATP6V0A4, ATP6V0E2, RILP, RAB8A, ATG5, ATP6V0A1, SLAMF1, RAB8B, UVRAG, ATP6V0B, ATP6V0E1, RAB39A, CYBB, ATG14, IRGM, ATG12, RAB11A, RAB11B, RAB32, VAMP7, RAB14, RAB34, RAB9A, PIK3C3, ATP6V0D1, ATP6V0C, RAB5A, RAB7A	1.54512e-28
GOTERM_CC_FAT	GO:0016023~cytoplasmic, membrane-bounded vesicle	132	TSKS, GOLGA2, LAMP1, LAMP3, LAMP2, PRKACA, ATP6V1E2, VPS18, GABARAPL1, ATP6V1G2, ATP6V0E1, FNBP1, VPS33A, STX7, CYBB, MYO7A, ATG14, ATG12, RAB32, RAB34, ULK2, ATP6V0D1, CFTR, PI4K2A, OPTN, RAB5B, RAB5C, MAPKAP1, PIK3R4, ITPR3, PLD1, NCSTN, MYO6, NEU1, VPS11, VTI1A, ATP6V0A2, ATP6V0A4, ATG5, ATP6V0A1, VPS16, SLAMF1, ABCA2, UVRAG, RAB4A, RAB4B, BDNF, HPS1, HPS4, RAB39A, GGH, RAB27A, MARCH8, PRDX6, …	3.94447e-27
GOTERM_CC_FAT	GO:0030670~phagocytic vesicle membrane	30	PIK3R4, TCIRG1, RAB20, LAMP1, RAB23, LAMP2, ATP6V0A2, ATP6V0A4, ATP6V0E2, RILP, RAB8A, ATG5, ATP6V0A1, RAB8B, ATP6V0B, ATP6V0E1, RAB39A, CYBB, IRGM, ATG12, RAB11B, RAB32, VAMP7, RAB34, RAB9A, PIK3C3, ATP6V0D1, ATP6V0C, RAB5A, RAB7A	1.01403e-23
GOTERM_CC_FAT	GO:0030139~endocytic vesicle	51	TCIRG1, PIK3C2B, LAMP1, AP1G1, HYAL2, LAMP2, RAB8A, RAB8B, ATP6V0B, ATP6V0E1, STX7, CYBB, ATG14, ATG12, RAB32, LMBRD1, VAMP7, RAB34, PIK3C3, ATP6V0D1, ATP6V0C, RAB7A, BECN1, RAB5B, RAB5C, UNC93B1, PIK3R4, LRP2, AMBRA1, CLCN3, PLD1, RAB20, RAB23, MYO6, VPS11, ATP6V0A2, ATP6V0A4, ATP6V0E2, RILP, ATG5, ATP6V0A1, SLAMF1, UVRAG, RAB39A, IRGM, RAB11A, RAB11B, RAB14, RAB9A, RAB5A, PICALM	8.63827e-20
GOTERM_CC_FAT	GO:0012506~vesicle membrane	65	DOC2A, TCIRG1, LAMP1, AP1G1, LAMP3, LAMP2, DNM1L, RAB8A, RAB8B, SREBF1, ATP6V0B, GABARAPL1, SEC13, ATP6V1G2, ATP6V0E1, CYBB, AP3B1, TMEM173, ATG12, SREBF2, RAB32, VAMP7, RAB34, DNAJC5, ULK2, SPACA3, PIK3C3, ATP6V0D1, ATP6V0C, PI4K2A, RAB7A, VAMP3, STX17, PIK3R4, WAS, ITPR3, CLCN3, ZNRF1, ZNRF2, RAB20, RAB23, MYO6, SLC17A5, VTI1A, ATP6V0A2, ATP6V0A4, ATP6V0E2, YKT6, RILP, ATG5, ATP6V0A1, RAB39A, R…	1.57958e-15
GOTERM_CC_FAT	GO:0030659~cytoplasmic vesicle membrane	63	DOC2A, TCIRG1, LAMP1, AP1G1, LAMP3, LAMP2, DNM1L, RAB8A, RAB8B, SREBF1, ATP6V0B, GABARAPL1, SEC13, ATP6V1G2, ATP6V0E1, CYBB, AP3B1, TMEM173, ATG12, SREBF2, RAB32, VAMP7, RAB34, DNAJC5, ULK2, SPACA3, PIK3C3, ATP6V0D1, ATP6V0C, PI4K2A, RAB7A, VAMP3, STX17, PIK3R4, ITPR3, CLCN3, ZNRF1, ZNRF2, RAB20, RAB23, MYO6, SLC17A5, VTI1A, ATP6V0A2, ATP6V0A4, ATP6V0E2, YKT6, RILP, ATG5, ATP6V0A1, RAB39A, RAB27A…	6.66358e-15
GOTERM_CC_FAT	GO:0030666~endocytic vesicle membrane	32	PIK3R4, TCIRG1, RAB20, LAMP1, AP1G1, RAB23, LAMP2, ATP6V0A2, ATP6V0A4, ATP6V0E2, RILP, RAB8A, ATG5, ATP6V0A1, RAB8B, ATP6V0B, ATP6V0E1, RAB39A, CYBB, IRGM, ATG12, RAB11B, RAB32, VAMP7, RAB34, RAB9A, PIK3C3, ATP6V0D1, ATP6V0C, RAB5A, RAB7A, PICALM	9.34129e-13
GOTERM_CC_FAT	GO:0044433~cytoplasmic vesicle part	67	DOC2A, TCIRG1, LAMP1, AP1G1, LAMP3, LAMP2, DNM1L, RAB8A, RAB8B, SREBF1, ATP6V0B, GABARAPL1, SEC13, ATP6V1G2, ATP6V0E1, CYBB, AP3B1, TMEM173, ATG12, SREBF2, RAB32, VAMP7, RAB34, DNAJC5, ULK2, SPACA3, PIK3C3, ATP6V0D1, ATP6V0C, RHOQ, CFTR, PI4K2A, RAB7A, VAMP3, STX17, PIK3R4, ITPR3, CLCN3, ZNRF1, ZNRF2, RAB20, RAB23, MYO6, SLC17A5, VTI1A, ATP6V0A2, ATP6V0A4, ATP6V0E2, YKT6, RILP, ATG5, ATP6V0A1, EG…	1.63112e-12
Annotation Cluster 4	Enrichment Score: 12.936800119237086
Category	Term	Count	Genes	FDR
GOTERM_CC_FAT	GO:0033176~proton-transporting V-type ATPase complex	22	ATP6V1A, ATP6V1G1, ATP6V0B, ATP6V0E1, ATP6V1G2, ATP6AP1, TCIRG1, ATP6AP1L, ATP6V1B2, ATP6V0A2, ATP6V1H, ATP6V0A4, ATP6V1G3, ATP6V0E2, ATP6V0D1, ATP6V0C, ATP6V1D, ATP6V1C1, ATP6V1B1, ATP6V1F, ATP6V1C2, ATP6V0A1	1.26342e-25
GOTERM_CC_FAT	GO:0016469~proton-transporting two-sector ATPase complex	24	ATP6V1A, ATP6V1G1, ATP6V0B, ATP6V0E1, ATP6V1G2, ATP6AP1, TCIRG1, ATP6AP1L, ATP6V1B2, ATP6V0A2, ATP6V1H, ATP6V0A4, ATP6V1E1, ATP6V1G3, ATP6V0E2, ATP6V0D1, ATP6V0C, ATP6V1D, ATP6V1E2, ATP6V1C1, ATP6V1B1, ATP6V1F, ATP6V1C2, ATP6V0A1	5.22171e-18
GOTERM_CC_FAT	GO:0016471~vacuolar proton-transporting V-type ATPase complex	15	ATP6V1G1, ATP6V0B, ATP6V1G2, TCIRG1, ATP6V0A2, ATP6V1H, ATP6V0A4, ATP6V1G3, ATP6V0D1, ATP6V0C, ATP6V1C1, ATP6V1B1, ATP6V1F, ATP6V1C2, ATP6V0A1	2.40379e-16
GOTERM_CC_FAT	GO:0033180~proton-transporting V-type ATPase, V1 domain	9	ATP6V1A, ATP6AP1L, ATP6AP1, ATP6V1B2, ATP6V1H, ATP6V1C1, ATP6V1F, ATP6V1C2, ATP6V1B1	6.15534e-10
GOTERM_CC_FAT	GO:0033178~proton-transporting two-sector ATPase complex, catalytic domain	11	ATP6V1A, ATP6AP1L, ATP6AP1, ATP6V1B2, ATP6V1H, ATP6V1E1, ATP6V1E2, ATP6V1C1, ATP6V1F, ATP6V1C2, ATP6V1B1	1.56614e-09
GOTERM_CC_FAT	GO:0033179~proton-transporting V-type ATPase, V0 domain	9	ATP6V0B, ATP6V0E1, ATP6V0A2, ATP6V0A4, TCIRG1, ATP6V0E2, ATP6V0D1, ATP6V0C, ATP6V0A1	2.78502e-09
GOTERM_CC_FAT	GO:0000220~vacuolar proton-transporting V-type ATPase, V0 domain	6	ATP6V0B, ATP6V0A2, ATP6V0A4, TCIRG1, ATP6V0C, ATP6V0A1	5.09907e-06
GOTERM_CC_FAT	GO:0033177~proton-transporting two-sector ATPase complex, proton-transporting domain	9	ATP6V0B, ATP6V0E1, ATP6V0A2, ATP6V0A4, TCIRG1, ATP6V0E2, ATP6V0D1, ATP6V0C, ATP6V0A1	2.0835e-05
Annotation Cluster 5	Enrichment Score: 10.312775868770066
Category	Term	Count	Genes	FDR
GOTERM_CC_FAT	GO:0031988~membrane-bounded vesicle	255	TSKS, PHB2, LIPA, UBE2L3, GOLGA2, CAPNS1, VPS35, ATP6V1E1, LGALS8, PRKACA, ATP6V1E2, TMEM8A, TRIM23, CHID1, VPS18, GABARAPL1, ATP6V1G1, ATP6V1G2, ATP6V0E1, FNBP1, PRKCA, MYO7A, ATG14, ATG12, ULK2, ATP6V0D1, CFTR, PI4K2A, PLBD2, OPTN, MAPKAP1, PIK3R4, NEDD4L, GNS, PRDX5, NCSTN, RRAS, MYO6, NEU1, VPS11, VTI1A, ATP6V0A2, ATP6V0A4, ARSD, TSPAN1, ATP6V1C1, ARSB, ATP6V0A1, VPS16, ATP6V1C2, ATG5, SLAMF1…	1.06982e-23
GOTERM_CC_FAT	GO:0070062~extracellular exosome	178	SCARB2, CRTC2, UBE2D2, UBE2D3, PARK7, PHB2, LIPA, UBE2L3, STK11, CAPNS1, NAGLU, LAMP1, PEBP4, LAMP2, CAPN2, VPS35, CAPN1, ATP6V1E1, LGALS8, PRKACA, TMEM8A, TRIM23, TGM2, SH3GLB1, CHID1, SZT2, ATP6V1G1, STX7, EPDR1, PRKCA, RAB34, ATP6V0D1, SQSTM1, CFTR, ARL8A, PLBD2, ARL8B, ATP6V1A, RAB5B, VCP, RAB5C, CUL3, NEDD4L, NRF1, PHB, GNS, NCSTN, PRDX5, RRAS, MYO6, NEU1, ATP6V1H, ATP6V0A4, PGK2, ARSD, TSPA…	2.37826e-10
GOTERM_CC_FAT	GO:1903561~extracellular vesicle	178	SCARB2, CRTC2, UBE2D2, UBE2D3, PARK7, PHB2, LIPA, UBE2L3, STK11, CAPNS1, NAGLU, LAMP1, PEBP4, LAMP2, CAPN2, VPS35, CAPN1, ATP6V1E1, LGALS8, PRKACA, TMEM8A, TRIM23, TGM2, SH3GLB1, CHID1, SZT2, ATP6V1G1, STX7, EPDR1, PRKCA, RAB34, ATP6V0D1, SQSTM1, CFTR, ARL8A, PLBD2, ARL8B, ATP6V1A, RAB5B, VCP, RAB5C, CUL3, NEDD4L, NRF1, PHB, GNS, NCSTN, PRDX5, RRAS, MYO6, NEU1, ATP6V1H, ATP6V0A4, PGK2, ARSD, TSPA…	3.56294e-10
GOTERM_CC_FAT	GO:0043230~extracellular organelle	178	SCARB2, CRTC2, UBE2D2, UBE2D3, PARK7, PHB2, LIPA, UBE2L3, STK11, CAPNS1, NAGLU, LAMP1, PEBP4, LAMP2, CAPN2, VPS35, CAPN1, ATP6V1E1, LGALS8, PRKACA, TMEM8A, TRIM23, TGM2, SH3GLB1, CHID1, SZT2, ATP6V1G1, STX7, EPDR1, PRKCA, RAB34, ATP6V0D1, SQSTM1, CFTR, ARL8A, PLBD2, ARL8B, ATP6V1A, RAB5B, VCP, RAB5C, CUL3, NEDD4L, NRF1, PHB, GNS, NCSTN, PRDX5, RRAS, MYO6, NEU1, ATP6V1H, ATP6V0A4, PGK2, ARSD, TSPA…	3.57667e-10
GOTERM_CC_FAT	GO:0044421~extracellular region part	197	PHB2, LIPA, UBE2L3, CAPNS1, VPS35, ATP6V1E1, LGALS8, PRKACA, TMEM8A, TRIM23, EIF2A, CHID1, ATP6V1G1, PRKCA, CHIT1, ATP6V0D1, CFTR, PLBD2, NEDD4L, GNS, C9ORF72, C12ORF66, PRDX5, NCSTN, RRAS, MYO6, NEU1, ATP6V0A4, ARSG, ARSD, TSPAN1, ATP6V1C1, ARSB, ATP6V0A1, ATP6V1C2, SLAMF1, CTSA, FUCA1, TMEM192, RAB27A, PRDX6, PPT1, PPT2, ADA, LGMN, CDC42SE2, ITM2C, CAB39L, HEXB, HEXA, CTSZ, PRKAG1, PRKAG2, PCSK…	0.000322939
GOTERM_CC_FAT	GO:0005576~extracellular region	203	IFI30, PHB2, LIPA, UBE2L3, CAPNS1, VPS35, ATP6V1E1, LGALS8, PRKACA, TMEM8A, TRIM23, EIF2A, CHID1, ATP6V1G1, PRKCA, CHIT1, ATP6V0D1, CFTR, PLBD2, NEDD4L, GNS, C9ORF72, C12ORF66, PRDX5, NCSTN, RRAS, MYO6, NEU1, ATP6V0A4, ARSG, ARSD, TSPAN1, ATP6V1C1, ARSB, ATP6V0A1, ATP6V1C2, SLAMF1, CTSA, FUCA1, TMEM192, RAB27A, PRDX6, PPT1, PPT2, ADA, LGMN, CDC42SE2, ITM2C, CAB39L, HEXB, HEXA, CTSZ, PRKAG1, PRKAG…	0.161144
Annotation Cluster 6	Enrichment Score: 6.677320447442884
Category	Term	Count	Genes	FDR
GOTERM_CC_FAT	GO:0031968~organelle outer membrane	36	ATF2, CISD2, MIEF2, ITPR3, MIEF1, AMBRA1, PSEN1, MFF, PHB2, OPA1, FUNDC1, MFN1, MFN2, PMAIP1, USP30, DNM1L, MCL1, SH3GLB1, FIS1, BNIP3L, BNIP3, SLC11A2, MUL1, TMEM173, MT3, LRPPRC, MTOR, RAB32, PINK1, RPS6KB1, TOMM7, BCL2, LPIN1, SPATA18, RNF185, BCL2L1	1.67047e-13
GOTERM_CC_FAT	GO:0019867~outer membrane	36	ATF2, CISD2, MIEF2, ITPR3, MIEF1, AMBRA1, PSEN1, MFF, PHB2, OPA1, FUNDC1, MFN1, MFN2, PMAIP1, USP30, DNM1L, MCL1, SH3GLB1, FIS1, BNIP3L, BNIP3, SLC11A2, MUL1, TMEM173, MT3, LRPPRC, MTOR, RAB32, PINK1, RPS6KB1, TOMM7, BCL2, LPIN1, SPATA18, RNF185, BCL2L1	4.40907e-13
GOTERM_CC_FAT	GO:0005741~mitochondrial outer membrane	33	ATF2, CISD2, MIEF2, MIEF1, AMBRA1, MFF, PHB2, OPA1, FUNDC1, MFN1, MFN2, PMAIP1, USP30, DNM1L, MCL1, SH3GLB1, FIS1, BNIP3L, BNIP3, SLC11A2, MUL1, TMEM173, MT3, MTOR, RAB32, PINK1, RPS6KB1, TOMM7, BCL2, LPIN1, SPATA18, RNF185, BCL2L1	6.49184e-13
GOTERM_CC_FAT	GO:0005739~mitochondrion	117	ATF2, CISD2, PARK7, PHB2, PARK2, STK11, MYC, SESN2, AKT1, VPS35, CAPN1, ATP6V1E1, PRKACA, FBXO7, TGM2, SH3GLB1, BNIP3L, STARD3, GABARAPL1, PRKCE, SLC11A2, CYBB, MUL1, PRKCA, ATG13, RAB32, FEZ1, SPATA18, TP53, PI4K2A, ATP6V1A, HTRA2, PSEN1, PHB, FOXO3, FOXO1, BCL2L13, NEU4, PRDX5, ABL1, PMAIP1, PPARGC1A, TBC1D15, PPARGC1B, ARSB, MCL1, FIS1, SMURF1, SIAH3, MT3, ESR2, NFKB1, BCL2, NOX4, TPP1, RNF185…	2.02569e-08
GOTERM_CC_FAT	GO:0031966~mitochondrial membrane	48	BECN1, ATF2, SRC, HTRA2, CISD2, MIEF2, MIEF1, AMBRA1, PSEN1, PARK7, PHB, MFF, PHB2, BCL2L13, OPA1, FUNDC1, UCP2, MFN1, MFN2, PMAIP1, USP30, DNM1L, MCL1, SH3GLB1, FIS1, BNIP3L, BNIP3, SLC11A2, STAT3, SIRT4, MUL1, SIRT5, PRKCA, NME4, TMEM173, MT3, MTOR, NIPSNAP1, SIRT3, RAB32, PINK1, RPS6KB1, TOMM7, BCL2, LPIN1, SPATA18, RNF185, BCL2L1	0.0014546
GOTERM_CC_FAT	GO:0031967~organelle envelope	70	ATF2, RNF13, CISD2, PARK7, PHB2, PCM1, OPA1, FUNDC1, RB1CC1, USP30, DNM1L, SH3GLB1, BNIP3L, SREBF1, SEC13, SLC11A2, SIRT4, CYBB, MUL1, SIRT5, PRKCA, NME4, TMEM173, SIRT1, NIPSNAP1, SIRT3, RAB32, NPC1, WDFY3, SPATA18, ATF6, BECN1, SEH1L, SRC, EI24, PIK3R4, PSEN2, HTRA2, MIEF2, ITPR3, PSEN1, MIEF1, AMBRA1, PHB, MFF, MTDH, CST3, BCL2L13, NEU4, MYO6, UCP2, ABL1, MFN1, MFN2, PMAIP1, MCL1, MAPK3, FIS1,…	0.00207868
GOTERM_CC_FAT	GO:0031975~envelope	70	ATF2, RNF13, CISD2, PARK7, PHB2, PCM1, OPA1, FUNDC1, RB1CC1, USP30, DNM1L, SH3GLB1, BNIP3L, SREBF1, SEC13, SLC11A2, SIRT4, CYBB, MUL1, SIRT5, PRKCA, NME4, TMEM173, SIRT1, NIPSNAP1, SIRT3, RAB32, NPC1, WDFY3, SPATA18, ATF6, BECN1, SEH1L, SRC, EI24, PIK3R4, PSEN2, HTRA2, MIEF2, ITPR3, PSEN1, MIEF1, AMBRA1, PHB, MFF, MTDH, CST3, BCL2L13, NEU4, MYO6, UCP2, ABL1, MFN1, MFN2, PMAIP1, MCL1, MAPK3, FIS1,…	0.00229044
GOTERM_CC_FAT	GO:0005740~mitochondrial envelope	48	BECN1, ATF2, SRC, HTRA2, CISD2, MIEF2, MIEF1, AMBRA1, PSEN1, PARK7, PHB, MFF, PHB2, BCL2L13, OPA1, FUNDC1, UCP2, MFN1, MFN2, PMAIP1, USP30, DNM1L, MCL1, SH3GLB1, FIS1, BNIP3L, BNIP3, SLC11A2, STAT3, SIRT4, MUL1, SIRT5, PRKCA, NME4, TMEM173, MT3, MTOR, NIPSNAP1, SIRT3, RAB32, PINK1, RPS6KB1, TOMM7, BCL2, LPIN1, SPATA18, RNF185, BCL2L1	0.0045202
GOTERM_CC_FAT	GO:0044429~mitochondrial part	54	ATF2, CISD2, PARK7, PHB2, OPA1, FUNDC1, USP30, DNM1L, SH3GLB1, BNIP3L, SLC11A2, SIRT4, MUL1, SIRT5, PRKCA, NME4, TMEM173, NIPSNAP1, SIRT3, RAB32, CREB1, SPATA18, TP53, ATG4D, BECN1, SRC, HTRA2, MIEF2, PSEN1, MIEF1, AMBRA1, PHB, MFF, BCL2L13, PRDX5, UCP2, MFN1, MFN2, PMAIP1, MCL1, FIS1, HSPA1L, BNIP3, STAT3, MT3, LRPPRC, MTOR, PINK1, RPS6KB1, TOMM7, BCL2, LPIN1, RNF185, BCL2L1	0.0622155
GOTERM_CC_FAT	GO:0005635~nuclear envelope	27	SEH1L, RNF13, EI24, PIK3R4, PSEN2, ITPR3, PSEN1, MTDH, CST3, PCM1, RB1CC1, MYO6, ABL1, MAPK3, SREBF1, BNIP3L, SEC13, BNIP3, CYBB, SIRT1, LRPPRC, NPC1, BCL2, WDFY3, LPIN1, ATF6, BCL2L1	0.101495
Annotation Cluster 7	Enrichment Score: 6.640412278774139
Category	Term	Count	Genes	FDR
GOTERM_CC_FAT	GO:0005794~Golgi apparatus	113	SCOC, ZFYVE1, PARK2, GOLGA2, STS, HERC1, CAPN2, TRIM23, SH3GLB1, CHID1, GABARAPL2, USP8, GABARAPL1, FNBP1, PRKCE, SLC11A2, ATG9A, PAQR3, CYBB, TSC2, RAB32, RRAGA, RRAGB, RAB34, FEZ1, ATF6, CFTR, PI4K2A, OPTN, MAPKAP1, CUL3, PSEN2, CD1E, PSEN1, PLD1, GABARAP, NCSTN, MYO6, VTI1A, ARSB, ATP6V0A1, ABCA5, LRBA, RAB39A, TMEM192, RAB27A, ESR1, RHEB, PPT1, PICALM, ITM2C, RNF13, CPQ, CTSZ, PCSK9, PIK3C2A,…	1.1449e-10
GOTERM_CC_FAT	GO:0044431~Golgi apparatus part	64	SCOC, RNF13, CTSZ, ZFYVE1, GOLGA2, AP1G1, HYAL2, HRAS, SNAP29, CTSC, RAB8A, TRIM23, SH3GLB1, CHID1, SREBF1, GABARAPL2, SEC13, FNBP1, SLC11A2, ATG9A, PAQR3, WIPI1, SREBF2, RAB33B, RAB32, VAMP7, GORASP2, RAB34, BIRC6, ATF6, RHOQ, OPTN, CFTR, CERS1, VAMP3, RAB1A, BECN1, ROCK1, UNC93B1, CUL3, RAB1B, RAB1C, PSEN2, CD1E, PSEN1, CLCN3, PLD1, GABARAP, CLN3, NRAS, KIAA1324, VTI1A, YKT6, ABCA5, RAB39A, IRG…	8.00524e-05
GOTERM_CC_FAT	GO:0000139~Golgi membrane	49	SCOC, RNF13, CTSZ, GOLGA2, AP1G1, HYAL2, HRAS, SNAP29, CTSC, RAB8A, TRIM23, SH3GLB1, SREBF1, GABARAPL2, SEC13, PAQR3, WIPI1, SREBF2, RAB33B, GORASP2, ATF6, OPTN, CERS1, VAMP3, RAB1A, ROCK1, UNC93B1, CUL3, RAB1B, RAB1C, PSEN2, CD1E, PSEN1, CLCN3, PLD1, GABARAP, CLN3, NRAS, VTI1A, YKT6, ABCA5, RAB39A, IRGM, MTOR, TMEM59, CLCN5, RAB14, RHEB, RAB9A	0.00100736
Annotation Cluster 8	Enrichment Score: 6.353715500906829
Category	Term	Count	Genes	FDR
GOTERM_CC_FAT	GO:0098589~membrane region	38	RAMP2, KCNE1, SRC, LRP2, BCL10, PSEN1, PARK7, CBL, HDAC6, IKBKB, CLN3, HYAL2, LAMP2, MYO6, CAPN2, MAPK1, SLC38A9, DNM1L, PRKACA, CTSD, MAPK3, FNBP1, DAPK3, HCK, DAB2, NPC1, PPT1, KRAS, LAMTOR2, LAMTOR1, HPSE, LAMTOR4, LAMTOR3, RAB5A, PI4K2A, RHOQ, PICALM, LAMTOR5	7.1041e-07
GOTERM_CC_FAT	GO:0098857~membrane microdomain	31	KCNE1, SRC, BCL10, PSEN1, PARK7, CBL, HDAC6, IKBKB, CLN3, HYAL2, LAMP2, CAPN2, MAPK1, SLC38A9, PRKACA, CTSD, MAPK3, DAPK3, HCK, NPC1, PPT1, KRAS, LAMTOR2, LAMTOR1, HPSE, LAMTOR4, LAMTOR3, RAB5A, PI4K2A, RHOQ, LAMTOR5	5.79921e-06
GOTERM_CC_FAT	GO:0045121~membrane raft	30	KCNE1, SRC, BCL10, PSEN1, PARK7, CBL, HDAC6, IKBKB, CLN3, HYAL2, CAPN2, MAPK1, SLC38A9, PRKACA, CTSD, MAPK3, DAPK3, HCK, NPC1, PPT1, KRAS, LAMTOR2, LAMTOR1, HPSE, LAMTOR4, LAMTOR3, RAB5A, PI4K2A, RHOQ, LAMTOR5	1.60354e-05
Annotation Cluster 9	Enrichment Score: 3.7821491224951163
Category	Term	Count	Genes	FDR
GOTERM_CC_FAT	GO:0030133~transport vesicle	38	DOC2A, STX17, RAB1B, CTSZ, PCSK9, CLCN3, MFF, GOLGA2, ZNRF1, CLN3, LAMP1, SLC17A5, VTI1A, DNM1L, YKT6, CTSC, RAB8A, SREBF1, SEC13, ATP6V1G2, RAB27A, MT3, SREBF2, RAB11A, RAB11B, HCK, VAMP7, RAB14, DNAJC5, VMA21, PPT1, RAB9A, ATP13A2, ATP6V0D1, RAB5A, PI4K2A, BCL2L1, VAMP3	3.99292e-07
GOTERM_CC_FAT	GO:0099503~secretory vesicle	42	TSKS, DOC2A, HEXB, HEXA, ITPR3, CLCN3, MFF, ZNRF1, CLN3, LAMP1, LAMP3, SMPD1, LAMP2, SLC17A5, VTI1A, ATP6V0A2, CTSH, CTSG, DNM1L, PRKACA, ATP6V1E2, RAB8A, RAB4A, ATP6V1G2, RAB4B, EGF, STX7, HPS4, RAB27A, MT3, CLK3, RAB11B, VAMP7, DNAJC5, PPT1, SPACA3, ATP6V0D1, RAB5A, PI4K2A, RAB7A, BCL2L1, VAMP3	1.40938e-05
GOTERM_CC_FAT	GO:0008021~synaptic vesicle	19	ATP6V1G2, DOC2A, MFF, CLCN3, MT3, RAB11B, ZNRF1, CLN3, LAMP1, DNAJC5, PPT1, SLC17A5, VTI1A, DNM1L, ATP6V0D1, RAB5A, PI4K2A, RAB8A, BCL2L1	2.16974e-05
GOTERM_CC_FAT	GO:0070382~exocytic vesicle	20	ATP6V1G2, DOC2A, RAB27A, MFF, CLCN3, MT3, RAB11B, ZNRF1, CLN3, LAMP1, DNAJC5, PPT1, SLC17A5, VTI1A, DNM1L, ATP6V0D1, RAB5A, PI4K2A, RAB8A, BCL2L1	2.44864e-05
GOTERM_CC_FAT	GO:0098793~presynapse	26	DOC2A, PSEN1, PARK7, CLCN3, MFF, PARK2, ZNRF1, CLN3, ZNRF2, LAMP1, SLC17A5, VTI1A, DNM1L, SNAP29, RAB8A, ATP6V1G2, MT3, RAB11B, DNAJC5, PPT1, ATP6V0D1, RAB5A, PI4K2A, RAB7A, BCL2L1, PICALM	0.00104814
GOTERM_CC_FAT	GO:0030658~transport vesicle membrane	16	SREBF1, SEC13, ATP6V1G2, DOC2A, STX17, CLCN3, SREBF2, RAB11B, ZNRF1, VAMP7, VMA21, SLC17A5, VTI1A, DNM1L, PI4K2A, BCL2L1	0.00872539
GOTERM_CC_FAT	GO:0099501~exocytic vesicle membrane	8	ZNRF1, ATP6V1G2, DOC2A, SLC17A5, DNM1L, PI4K2A, BCL2L1, RAB11B	0.0462005
GOTERM_CC_FAT	GO:0030672~synaptic vesicle membrane	8	ZNRF1, ATP6V1G2, DOC2A, SLC17A5, DNM1L, PI4K2A, BCL2L1, RAB11B	0.0462005
GOTERM_CC_FAT	GO:0045202~synapse	42	HDAC4, DOC2A, SRC, PSEN1, PARK7, CLCN3, MFF, PARK2, ZNRF1, CLN3, ZNRF2, EEF2K, LAMP1, SLC17A5, VTI1A, IGF2BP1, ABL1, AKT1, VPS35, MAF1, DNM1L, PRKACA, SNAP29, RAB8A, ATP6V1G2, BNIP3, MYO7A, MT3, NIPSNAP1, RAB11B, VAMP7, RPS6KB1, DNAJC5, PPT1, ATP6V0D1, RAB5A, PI4K2A, RAB3GAP1, RAB7A, BCL2L1, PICALM, VAMP3	0.097865
GOTERM_CC_FAT	GO:0044456~synapse part	34	DOC2A, SRC, PSEN1, PARK7, CLCN3, MFF, PARK2, ZNRF1, CLN3, ZNRF2, EEF2K, LAMP1, SLC17A5, VTI1A, IGF2BP1, AKT1, VPS35, DNM1L, SNAP29, RAB8A, ATP6V1G2, BNIP3, MT3, NIPSNAP1, RAB11B, DNAJC5, PPT1, ATP6V0D1, RAB5A, PI4K2A, RAB3GAP1, RAB7A, BCL2L1, PICALM	0.143034
Annotation Cluster 10	Enrichment Score: 3.0267085366232815
Category	Term	Count	Genes	FDR
GOTERM_CC_FAT	GO:0030135~coated vesicle	29	STX17, IDUA, CTSZ, PCSK9, PIK3C2A, GOLGA2, AP1G1, MYO6, VPS11, VTI1A, CTSC, RAB8A, VPS16, SREBF1, VPS18, SEC13, VPS33A, RAB27A, WIPI1, AP3B1, SREBF2, DAB2, LMBRD1, RAB14, DNAJC5, VMA21, VPS41, PICALM, VAMP3	2.99951e-06
GOTERM_CC_FAT	GO:0030134~ER to Golgi transport vesicle	10	GOLGA2, SREBF1, SEC13, STX17, VMA21, CTSZ, VTI1A, PCSK9, SREBF2, CTSC	0.0178914
GOTERM_CC_FAT	GO:0030662~coated vesicle membrane	13	SREBF1, SEC13, STX17, AP3B1, SREBF2, DAB2, AP1G1, DNAJC5, VMA21, MYO6, VTI1A, PICALM, VAMP3	0.0418453

## Sheet: MF
Annotation Cluster 1	Enrichment Score: 15.337763974067377
Category	Term	Count	Genes	FDR
GOTERM_MF_FAT	GO:0001883~purine nucleoside binding	144	DGKB, UBE2D2, UBE2D3, UBE2L3, NRBP2, STK11, TBK1, RPS6KA1, AKT1, PIM2, PRKACA, TRIM23, TGM2, DAPK1, DAPK2, PRKCE, DAPK3, PRKCA, MYO7A, RAB32, RRAGA, RRAGC, RRAGB, RAB34, RRAGD, ULK3, ULK2, ULK1, ALPK2, TP53, CFTR, PI4K2A, ARL8A, ARL8B, ATP6V1A, RAB5B, VCP, RAB5C, PRKDC, PIK3R4, STK39, ABCB9, AK7, NUAK1, RRAS, MYO6, STK38, ABL1, ABL2, PGK2, MARK4, ABCA2, NEK9, RAB4A, RAB4B, CHKA, ABCA5, RAB39A, RA…	1.28365e-18
GOTERM_MF_FAT	GO:0017076~purine nucleotide binding	146	DGKB, UBE2D2, UBE2D3, UBE2L3, NRBP2, STK11, TBK1, RPS6KA1, AKT1, PIM2, PRKACA, TRIM23, TGM2, DAPK1, DAPK2, PRKCE, DAPK3, PRKCA, MYO7A, RAB32, RRAGA, RRAGC, RRAGB, RAB34, RRAGD, ULK3, ULK2, ULK1, ALPK2, TP53, CFTR, PI4K2A, ARL8A, ARL8B, ATP6V1A, RAB5B, VCP, RAB5C, PRKDC, PIK3R4, STK39, ABCB9, AK7, BAG4, NUAK1, RRAS, BAG3, MYO6, STK38, ABL1, ABL2, PGK2, MARK4, ABCA2, NEK9, RAB4A, RAB4B, CHKA, ABCA5…	1.28365e-18
GOTERM_MF_FAT	GO:0001882~nucleoside binding	144	DGKB, UBE2D2, UBE2D3, UBE2L3, NRBP2, STK11, TBK1, RPS6KA1, AKT1, PIM2, PRKACA, TRIM23, TGM2, DAPK1, DAPK2, PRKCE, DAPK3, PRKCA, MYO7A, RAB32, RRAGA, RRAGC, RRAGB, RAB34, RRAGD, ULK3, ULK2, ULK1, ALPK2, TP53, CFTR, PI4K2A, ARL8A, ARL8B, ATP6V1A, RAB5B, VCP, RAB5C, PRKDC, PIK3R4, STK39, ABCB9, AK7, NUAK1, RRAS, MYO6, STK38, ABL1, ABL2, PGK2, MARK4, ABCA2, NEK9, RAB4A, RAB4B, CHKA, ABCA5, RAB39A, RA…	1.28365e-18
GOTERM_MF_FAT	GO:0032550~purine ribonucleoside binding	143	DGKB, UBE2D2, UBE2D3, UBE2L3, NRBP2, STK11, TBK1, RPS6KA1, AKT1, PIM2, PRKACA, TRIM23, TGM2, DAPK1, DAPK2, PRKCE, DAPK3, PRKCA, MYO7A, RAB32, RRAGA, RRAGC, RRAGB, RAB34, RRAGD, ULK3, ULK2, ULK1, ALPK2, TP53, CFTR, PI4K2A, ARL8A, ARL8B, ATP6V1A, RAB5B, VCP, RAB5C, PRKDC, PIK3R4, STK39, ABCB9, AK7, NUAK1, RRAS, MYO6, STK38, ABL1, ABL2, PGK2, MARK4, ABCA2, NEK9, RAB4A, RAB4B, CHKA, ABCA5, RAB39A, RA…	1.83245e-18
GOTERM_MF_FAT	GO:0032549~ribonucleoside binding	143	DGKB, UBE2D2, UBE2D3, UBE2L3, NRBP2, STK11, TBK1, RPS6KA1, AKT1, PIM2, PRKACA, TRIM23, TGM2, DAPK1, DAPK2, PRKCE, DAPK3, PRKCA, MYO7A, RAB32, RRAGA, RRAGC, RRAGB, RAB34, RRAGD, ULK3, ULK2, ULK1, ALPK2, TP53, CFTR, PI4K2A, ARL8A, ARL8B, ATP6V1A, RAB5B, VCP, RAB5C, PRKDC, PIK3R4, STK39, ABCB9, AK7, NUAK1, RRAS, MYO6, STK38, ABL1, ABL2, PGK2, MARK4, ABCA2, NEK9, RAB4A, RAB4B, CHKA, ABCA5, RAB39A, RA…	1.86192e-18
GOTERM_MF_FAT	GO:0035639~purine ribonucleoside triphosphate binding	142	DGKB, UBE2D2, UBE2D3, UBE2L3, NRBP2, STK11, TBK1, RPS6KA1, AKT1, PIM2, PRKACA, TRIM23, TGM2, DAPK1, DAPK2, PRKCE, DAPK3, PRKCA, MYO7A, RAB32, RRAGA, RRAGC, RRAGB, RAB34, RRAGD, ULK3, ULK2, ULK1, ALPK2, TP53, CFTR, PI4K2A, ARL8A, ARL8B, ATP6V1A, RAB5B, VCP, RAB5C, PRKDC, PIK3R4, STK39, ABCB9, AK7, NUAK1, RRAS, MYO6, STK38, ABL1, ABL2, PGK2, MARK4, ABCA2, NEK9, RAB4A, RAB4B, CHKA, ABCA5, RAB39A, RA…	2.49043e-18
GOTERM_MF_FAT	GO:0032555~purine ribonucleotide binding	144	DGKB, UBE2D2, UBE2D3, UBE2L3, NRBP2, STK11, TBK1, RPS6KA1, AKT1, PIM2, PRKACA, TRIM23, TGM2, DAPK1, DAPK2, PRKCE, DAPK3, PRKCA, MYO7A, RAB32, RRAGA, RRAGC, RRAGB, RAB34, RRAGD, ULK3, ULK2, ULK1, ALPK2, TP53, CFTR, PI4K2A, ARL8A, ARL8B, ATP6V1A, RAB5B, VCP, RAB5C, PRKDC, PIK3R4, STK39, ABCB9, AK7, NUAK1, RRAS, MYO6, STK38, ABL1, ABL2, PGK2, MARK4, ABCA2, NEK9, RAB4A, RAB4B, CHKA, ABCA5, RAB39A, RA…	2.52839e-18
GOTERM_MF_FAT	GO:0097367~carbohydrate derivative binding	161	DGKB, UBE2D2, UBE2D3, UBE2L3, NRBP2, STK11, TBK1, RPS6KA1, AKT1, PIM2, PRKACA, TRIM23, TGM2, CHID1, DAPK1, DAPK2, PRKCE, DAPK3, PRKCA, MYO7A, CHIT1, RAB32, RRAGA, RRAGC, RRAGB, RAB34, RRAGD, ULK3, ULK2, ULK1, ALPK2, TP53, CFTR, PI4K2A, ARL8A, ARL8B, ATP6V1A, RAB5B, VCP, RAB5C, PRKDC, PIK3R4, STK39, ABCB9, AK7, NUAK1, RRAS, MYO6, STK38, ABL1, ABL2, PGK2, MARK4, CTSA, ABCA2, NEK9, RAB4A, RAB4B, CHK…	2.72026e-18
GOTERM_MF_FAT	GO:0032553~ribonucleotide binding	144	DGKB, UBE2D2, UBE2D3, UBE2L3, NRBP2, STK11, TBK1, RPS6KA1, AKT1, PIM2, PRKACA, TRIM23, TGM2, DAPK1, DAPK2, PRKCE, DAPK3, PRKCA, MYO7A, RAB32, RRAGA, RRAGC, RRAGB, RAB34, RRAGD, ULK3, ULK2, ULK1, ALPK2, TP53, CFTR, PI4K2A, ARL8A, ARL8B, ATP6V1A, RAB5B, VCP, RAB5C, PRKDC, PIK3R4, STK39, ABCB9, AK7, NUAK1, RRAS, MYO6, STK38, ABL1, ABL2, PGK2, MARK4, ABCA2, NEK9, RAB4A, RAB4B, CHKA, ABCA5, RAB39A, RA…	4.58608e-18
GOTERM_MF_FAT	GO:0016773~phosphotransferase activity, alcohol group as acceptor	81	DGKB, PRKAG1, PIK3CD, PRKAG2, PIK3C2G, PIK3CB, PIK3C2A, PRKAG3, PIK3CG, PIK3C2B, IKBKB, NRBP2, STK11, TBK1, EEF2K, RPS6KA1, AKT1, PIM2, PRKACA, PRKAB2, SPHK2, STRADA, DAPK1, STRADB, DAPK2, PRKCE, DAPK3, PRKCA, PRKAB1, HCK, PIK3CA, ULK3, ULK2, PIK3C3, ULK1, ALPK2, SGK1, SQSTM1, PI4K2A, PRKAA1, PRKAA2, CAB39, ROCK1, SRC, PRKDC, NPRL2, PIK3R4, STK39, PIK3R3, PIK3R2, PIK3R1, PIK3R6, CAMKK2, PIK3R5, N…	1.38303e-16
GOTERM_MF_FAT	GO:0036094~small molecule binding	170	DGKB, UBE2D2, UBE2D3, UBE2L3, NRBP2, STK11, TBK1, RPS6KA1, AKT1, PIM2, PRKACA, TRIM23, TGM2, STARD3, DAPK1, DAPK2, PRKCE, DAPK3, CYBB, PRKCA, MYO7A, RAB32, RRAGA, RRAGC, RRAGB, RAB34, RRAGD, ULK3, ULK2, ULK1, ALPK2, TP53, CFTR, PI4K2A, ARL8A, ARL8B, ATP6V1A, RAB5B, VCP, RAB5C, PRKDC, PIK3R4, STK39, ITPR3, ABCB9, AK7, BAG4, NUAK1, RRAS, BAG3, MYO6, STK38, VPS11, ABL1, ABL2, PGK2, MARK4, PPARGC1A, …	4.3431e-16
GOTERM_MF_FAT	GO:0000166~nucleotide binding	160	DGKB, UBE2D2, UBE2D3, UBE2L3, NRBP2, STK11, TBK1, RPS6KA1, AKT1, PIM2, PRKACA, TRIM23, TGM2, DAPK1, DAPK2, PRKCE, DAPK3, CYBB, PRKCA, MYO7A, RAB32, RRAGA, RRAGC, RRAGB, RAB34, RRAGD, ULK3, ULK2, ULK1, ALPK2, TP53, CFTR, PI4K2A, ARL8A, ARL8B, ATP6V1A, RAB5B, VCP, RAB5C, PRKDC, PIK3R4, STK39, ABCB9, AK7, BAG4, NUAK1, RRAS, BAG3, MYO6, STK38, VPS11, ABL1, ABL2, PGK2, MARK4, PPARGC1A, PPARGC1B, ABCA2…	1.76246e-15
GOTERM_MF_FAT	GO:1901265~nucleoside phosphate binding	160	DGKB, UBE2D2, UBE2D3, UBE2L3, NRBP2, STK11, TBK1, RPS6KA1, AKT1, PIM2, PRKACA, TRIM23, TGM2, DAPK1, DAPK2, PRKCE, DAPK3, CYBB, PRKCA, MYO7A, RAB32, RRAGA, RRAGC, RRAGB, RAB34, RRAGD, ULK3, ULK2, ULK1, ALPK2, TP53, CFTR, PI4K2A, ARL8A, ARL8B, ATP6V1A, RAB5B, VCP, RAB5C, PRKDC, PIK3R4, STK39, ABCB9, AK7, BAG4, NUAK1, RRAS, BAG3, MYO6, STK38, VPS11, ABL1, ABL2, PGK2, MARK4, PPARGC1A, PPARGC1B, ABCA2…	1.76246e-15
GOTERM_MF_FAT	GO:0016301~kinase activity	85	DGKB, PRKAG1, PIK3CD, PRKAG2, PIK3C2G, PIK3CB, PIK3C2A, PRKAG3, PIK3CG, PIK3C2B, IKBKB, NRBP2, STK11, TBK1, EEF2K, RPS6KA1, AKT1, PIM2, PRKACA, PRKAB2, SPHK2, STRADA, DAPK1, STRADB, DAPK2, PRKCE, DAPK3, PRKCA, NME4, PRKAB1, HCK, PIK3CA, ULK3, ULK2, PIK3C3, ULK1, ALPK2, SGK1, SQSTM1, PI4K2A, PRKAA1, PRKAA2, CAB39, ROCK1, SRC, PRKDC, MAPKAP1, NPRL2, PIK3R4, STK39, PIK3R3, PIK3R2, PIK3R1, AK7, PIK3R…	1.32987e-14
GOTERM_MF_FAT	GO:0004674~protein serine/threonine kinase activity	55	PRKAG1, PRKAG2, PRKAG3, PIK3CG, IKBKB, NRBP2, STK11, TBK1, EEF2K, RPS6KA1, AKT1, PIM2, PRKACA, PRKAB2, DAPK1, DAPK2, PRKCE, DAPK3, PRKCA, PRKAB1, PIK3CA, ULK3, ULK2, ULK1, ALPK2, SGK1, SQSTM1, PRKAA1, PRKAA2, CAB39, ROCK1, PRKDC, PIK3R4, STK39, CAMKK2, NUAK1, MAPK8, STK38, MAPK1, MARK4, MAPK4, MAPK3, NEK9, MAP3K1, LIMK1, MAPK14, ACVR2B, MTOR, CLK3, CLK2, MOS, PINK1, RPS6KB1, WNK1, RPS6KB2	7.0856e-14
GOTERM_MF_FAT	GO:0004672~protein kinase activity	66	PRKAG1, PRKAG2, PRKAG3, PIK3CG, IKBKB, NRBP2, STK11, TBK1, EEF2K, RPS6KA1, AKT1, PIM2, PRKACA, PRKAB2, STRADA, DAPK1, STRADB, DAPK2, PRKCE, DAPK3, PRKCA, PRKAB1, HCK, PIK3CA, ULK3, ULK2, PIK3C3, ULK1, ALPK2, SGK1, SQSTM1, PRKAA1, PRKAA2, CAB39, ROCK1, SRC, PRKDC, NPRL2, PIK3R4, STK39, CAMKK2, NUAK1, MAPK8, STK38, ABL1, ABL2, MAPK1, MARK4, MAPK4, MAPK3, NEK9, MAP3K1, EGF, TIE1, LIMK1, BMX, MAPK14,…	5.35069e-13
GOTERM_MF_FAT	GO:0030554~adenyl nucleotide binding	103	DGKB, UBE2D2, UBE2D3, UBE2L3, NRBP2, STK11, TBK1, RPS6KA1, AKT1, PIM2, PRKACA, TGM2, DAPK1, DAPK2, PRKCE, DAPK3, PRKCA, MYO7A, ULK3, ULK2, ULK1, ALPK2, TP53, CFTR, PI4K2A, ATP6V1A, VCP, PRKDC, PIK3R4, STK39, ABCB9, AK7, BAG4, NUAK1, BAG3, MYO6, STK38, ABL1, ABL2, PGK2, MARK4, ABCA2, NEK9, CHKA, ABCA5, BMX, CLK3, CLK2, WNK1, UBE2N, ITM2C, PRKAG1, PIK3CD, PRKAG2, PIK3C2G, PIK3CB, PIK3C2A, PRKAG3, P…	2.94109e-09
GOTERM_MF_FAT	GO:0032559~adenyl ribonucleotide binding	101	DGKB, UBE2D2, UBE2D3, UBE2L3, NRBP2, STK11, TBK1, RPS6KA1, AKT1, PIM2, PRKACA, TGM2, DAPK1, DAPK2, PRKCE, DAPK3, PRKCA, MYO7A, ULK3, ULK2, ULK1, ALPK2, TP53, CFTR, PI4K2A, ATP6V1A, VCP, PRKDC, PIK3R4, STK39, ABCB9, AK7, NUAK1, MYO6, STK38, ABL1, ABL2, PGK2, MARK4, ABCA2, NEK9, CHKA, ABCA5, BMX, CLK3, CLK2, WNK1, UBE2N, ITM2C, PRKAG1, PIK3CD, PRKAG2, PIK3C2G, PIK3CB, PIK3C2A, PRKAG3, PIK3CG, PIK3C…	9.13204e-09
GOTERM_MF_FAT	GO:0005524~ATP binding	99	DGKB, UBE2D2, UBE2D3, UBE2L3, NRBP2, STK11, TBK1, RPS6KA1, AKT1, PIM2, PRKACA, TGM2, DAPK1, DAPK2, PRKCE, DAPK3, PRKCA, MYO7A, ULK3, ULK2, ULK1, ALPK2, TP53, CFTR, PI4K2A, ATP6V1A, VCP, PRKDC, PIK3R4, STK39, ABCB9, AK7, NUAK1, MYO6, STK38, ABL1, ABL2, PGK2, MARK4, ABCA2, NEK9, CHKA, ABCA5, BMX, CLK3, CLK2, WNK1, UBE2N, ITM2C, PRKAG1, PIK3CD, PRKAG2, PIK3C2G, PIK3CB, PIK3C2A, PRKAG3, PIK3CG, PIK3C…	1.14233e-08
GOTERM_MF_FAT	GO:0097159~organic cyclic compound binding	247	ATF2, CISD2, UBE2L3, SOX2, TBK1, MYC, RPS6KA1, AKT1, PRKACA, JUNB, TRIM23, EIF2A, MEF2A, STARD3, DAPK1, DAPK2, PRKCE, DAPK3, PRKCA, MYO7A, RFX1, RRAGA, RRAGC, RRAGB, DDIT3, RRAGD, ULK3, ULK2, ULK1, ALPK2, ATF5, ATF6, TP53, CFTR, PI4K2A, ATF3, ATF4, PRKDC, EPAS1, PIK3R4, ABCB9, HIF1A, MTDH, NUAK1, PRDX5, LARP1, RRAS, MYO6, VPS11, PPARGC1A, PPARGC1B, ABCA2, EGR1, JUN, XBP1, CHKA, ABCA5, RAB39A, RAB…	0.00950551
GOTERM_MF_FAT	GO:1901363~heterocyclic compound binding	244	ATF2, CISD2, UBE2L3, SOX2, TBK1, MYC, RPS6KA1, AKT1, PRKACA, JUNB, TRIM23, EIF2A, MEF2A, DAPK1, DAPK2, PRKCE, DAPK3, PRKCA, MYO7A, RFX1, RRAGA, RRAGC, RRAGB, DDIT3, RRAGD, ULK3, ULK2, ULK1, ALPK2, ATF5, ATF6, TP53, CFTR, PI4K2A, ATF3, ATF4, PRKDC, EPAS1, PIK3R4, ABCB9, HIF1A, MTDH, NUAK1, PRDX5, LARP1, RRAS, MYO6, VPS11, PPARGC1A, PPARGC1B, ABCA2, EGR1, JUN, XBP1, CHKA, ABCA5, RAB39A, RAB27A, WNK…	0.0096124
Annotation Cluster 2	Enrichment Score: 11.724377606033585
Category	Term	Count	Genes	FDR
GOTERM_MF_FAT	GO:0003924~GTPase activity	36	RAB1A, RAB5B, RAB5C, RRAS, OPA1, RAB23, MFN1, MFN2, DNM1L, HRAS, RAB8A, TGM2, RAB8B, TRIM23, RAB4A, RAB27A, IRGM, RAB11A, RAB11B, RAB33B, RAB32, RRAGA, MRAS, RAB14, RRAGC, RRAGB, RHEB, RRAGD, RAB18, RAB9A, KRAS, RAB5A, RHOQ, ARL8A, RAB7A, ARL8B	8.03131e-12
GOTERM_MF_FAT	GO:0032561~guanyl ribonucleotide binding	48	RAB1A, RAB5B, RAB5C, RAB1B, RAB1C, MIEF1, NRAS, RAB20, RAB25, RRAS, OPA1, RAB23, RAB24, MFN1, MFN2, DNM1L, HRAS, RAB8A, TGM2, RAB8B, TRIM23, RAB4A, RAB4B, DAPK1, RAB39A, RAB27A, TMEM173, IRGM, RAB11A, RAB11B, RAB33B, RAB32, RRAGA, MRAS, RAB14, RRAGC, RRAGB, RHEB, RAB34, RRAGD, RAB18, RAB9A, KRAS, RAB5A, RHOQ, ARL8A, RAB7A, ARL8B	1.07288e-11
GOTERM_MF_FAT	GO:0019001~guanyl nucleotide binding	48	RAB1A, RAB5B, RAB5C, RAB1B, RAB1C, MIEF1, NRAS, RAB20, RAB25, RRAS, OPA1, RAB23, RAB24, MFN1, MFN2, DNM1L, HRAS, RAB8A, TGM2, RAB8B, TRIM23, RAB4A, RAB4B, DAPK1, RAB39A, RAB27A, TMEM173, IRGM, RAB11A, RAB11B, RAB33B, RAB32, RRAGA, MRAS, RAB14, RRAGC, RRAGB, RHEB, RAB34, RRAGD, RAB18, RAB9A, KRAS, RAB5A, RHOQ, ARL8A, RAB7A, ARL8B	1.14113e-11
GOTERM_MF_FAT	GO:0017111~nucleoside-triphosphatase activity	70	TCIRG1, OPA1, ATP6V1E1, DNM1L, ATP6V1E2, HRAS, RAB8A, TGM2, RAB8B, TRIM23, ATP6V0B, ATP6V1G1, ATP6V1G2, ATP6V0E1, ATP6AP1, MYO7A, DYNLL1, RAB33B, RAB32, RRAGA, MRAS, RRAGC, RRAGB, RRAGD, ATP6V1B2, ATP6V0D1, ATP6V0C, RHOQ, CFTR, ARL8A, ARL8B, RAB7A, PCYOX1, ATP6V1A, RAB1A, RAB5B, VCP, RAB5C, ABCB9, ATP6AP1L, RRAS, RAB23, MYO6, MFN1, ATP6V0A2, ATP6V1H, MFN2, ATP6V0A4, ATP6V1G3, ATP6V0E2, ATP6V1D, A…	1.93257e-11
GOTERM_MF_FAT	GO:0005525~GTP binding	46	RAB1A, RAB5B, RAB5C, RAB1B, RAB1C, NRAS, RAB20, RAB25, RRAS, OPA1, RAB23, RAB24, MFN1, MFN2, DNM1L, HRAS, RAB8A, TGM2, RAB8B, TRIM23, RAB4A, RAB4B, DAPK1, RAB39A, RAB27A, IRGM, RAB11A, RAB11B, RAB33B, RAB32, RRAGA, MRAS, RAB14, RRAGC, RRAGB, RHEB, RAB34, RRAGD, RAB18, RAB9A, KRAS, RAB5A, RHOQ, ARL8A, RAB7A, ARL8B	2.20581e-11
GOTERM_MF_FAT	GO:0019003~GDP binding	18	RAB4A, RAB5B, RAB5C, RAB27A, MIEF1, RAB11B, RAB14, RRAGC, RRAS, RAB18, RAB9A, KRAS, RAB5A, RAB8A, RAB7A, ARL8B, RAB8B, TRIM23	3.91444e-11
GOTERM_MF_FAT	GO:0016817~hydrolase activity, acting on acid anhydrides	71	TCIRG1, OPA1, ATP6V1E1, DNM1L, ATP6V1E2, HRAS, RAB8A, TGM2, RAB8B, TRIM23, ATP6V0B, ATP6V1G1, ATP6V1G2, ATP6V0E1, ATP6AP1, MYO7A, DYNLL1, RAB33B, RAB32, RRAGA, MRAS, RRAGC, RRAGB, RRAGD, ATP6V1B2, ATP6V0D1, ATP6V0C, RHOQ, CFTR, ARL8A, ATP6V1B1, ARL8B, RAB7A, PCYOX1, ATP6V1A, RAB1A, RAB5B, VCP, RAB5C, ABCB9, ATP6AP1L, RRAS, RAB23, MYO6, MFN1, ATP6V0A2, ATP6V1H, MFN2, ATP6V0A4, ATP6V1G3, ATP6V0E2, …	1.09096e-10
GOTERM_MF_FAT	GO:0016462~pyrophosphatase activity	70	TCIRG1, OPA1, ATP6V1E1, DNM1L, ATP6V1E2, HRAS, RAB8A, TGM2, RAB8B, TRIM23, ATP6V0B, ATP6V1G1, ATP6V1G2, ATP6V0E1, ATP6AP1, MYO7A, DYNLL1, RAB33B, RAB32, RRAGA, MRAS, RRAGC, RRAGB, RRAGD, ATP6V1B2, ATP6V0D1, ATP6V0C, RHOQ, CFTR, ARL8A, ARL8B, RAB7A, PCYOX1, ATP6V1A, RAB1A, RAB5B, VCP, RAB5C, ABCB9, ATP6AP1L, RRAS, RAB23, MYO6, MFN1, ATP6V0A2, ATP6V1H, MFN2, ATP6V0A4, ATP6V1G3, ATP6V0E2, ATP6V1D, A…	2.4125e-10
GOTERM_MF_FAT	GO:0016818~hydrolase activity, acting on acid anhydrides, in phosphorus-containing anhydrides	70	TCIRG1, OPA1, ATP6V1E1, DNM1L, ATP6V1E2, HRAS, RAB8A, TGM2, RAB8B, TRIM23, ATP6V0B, ATP6V1G1, ATP6V1G2, ATP6V0E1, ATP6AP1, MYO7A, DYNLL1, RAB33B, RAB32, RRAGA, MRAS, RRAGC, RRAGB, RRAGD, ATP6V1B2, ATP6V0D1, ATP6V0C, RHOQ, CFTR, ARL8A, ARL8B, RAB7A, PCYOX1, ATP6V1A, RAB1A, RAB5B, VCP, RAB5C, ABCB9, ATP6AP1L, RRAS, RAB23, MYO6, MFN1, ATP6V0A2, ATP6V1H, MFN2, ATP6V0A4, ATP6V1G3, ATP6V0E2, ATP6V1D, A…	2.63052e-10
Annotation Cluster 3	Enrichment Score: 11.65369320719038
Category	Term	Count	Genes	FDR
GOTERM_MF_FAT	GO:0036442~hydrogen-exporting ATPase activity	22	ATP6V1A, ATP6V1G1, ATP6V0B, ATP6V0E1, ATP6V1G2, ATP6AP1, TCIRG1, ATP6AP1L, ATP6V1B2, ATP6V0A2, ATP6V1H, ATP6V0A4, ATP6V1E1, ATP6V1G3, ATP6V0E2, ATP6V0D1, ATP6V0C, ATP6V1E2, ATP6V1C1, ATP6V1F, ATP6V1C2, ATP6V0A1	2.6638e-22
GOTERM_MF_FAT	GO:0046961~proton-transporting ATPase activity, rotational mechanism	19	ATP6V1A, ATP6V0B, ATP6V0E1, ATP6AP1, TCIRG1, ATP6AP1L, ATP6V1B2, ATP6V0A2, ATP6V1H, ATP6V0A4, ATP6V1E1, ATP6V0E2, ATP6V0D1, ATP6V0C, ATP6V1E2, ATP6V1C1, ATP6V1F, ATP6V1C2, ATP6V0A1	1.28365e-18
GOTERM_MF_FAT	GO:0044769~ATPase activity, coupled to transmembrane movement of ions, rotational mechanism	19	ATP6V1A, ATP6V0B, ATP6V0E1, ATP6AP1, TCIRG1, ATP6AP1L, ATP6V1B2, ATP6V0A2, ATP6V1H, ATP6V0A4, ATP6V1E1, ATP6V0E2, ATP6V0D1, ATP6V0C, ATP6V1E2, ATP6V1C1, ATP6V1F, ATP6V1C2, ATP6V0A1	3.10919e-16
GOTERM_MF_FAT	GO:0016820~hydrolase activity, acting on acid anhydrides, catalyzing transmembrane movement of substances	30	ATP6V1A, TCIRG1, ABCB9, ATP6AP1L, ATP6V0A2, ATP6V1H, ATP6V0A4, ATP6V1E1, ATP6V1G3, ATP6V0E2, ATP6V1D, ATP6V1E2, ATP6V1C1, ATP6V1F, ATP6V1C2, ATP6V0A1, ABCA2, ATP6V1G1, ATP6V0B, ATP6V1G2, ATP6V0E1, ATP6AP1, ABCA5, ATP6V1B2, ATP13A2, ATP6V0D1, ATP6V0C, CFTR, ATP6V1B1, PCYOX1	1.32663e-15
GOTERM_MF_FAT	GO:0042625~ATPase coupled ion transmembrane transporter activity	25	ATP6V1A, TCIRG1, ATP6AP1L, ATP6V0A2, ATP6V1H, ATP6V0A4, ATP6V1E1, ATP6V1G3, ATP6V0E2, ATP6V1E2, ATP6V1C1, ATP6V1F, ATP6V1C2, ATP6V0A1, ATP6V1G1, ATP6V0B, ATP6V1G2, ATP6V0E1, ATP6AP1, ATP6V1B2, ATP13A2, ATP6V0D1, ATP6V0C, CFTR, PCYOX1	3.55352e-15
GOTERM_MF_FAT	GO:0042626~ATPase activity, coupled to transmembrane movement of substances	29	ATP6V1A, TCIRG1, ABCB9, ATP6AP1L, ATP6V0A2, ATP6V1H, ATP6V0A4, ATP6V1E1, ATP6V1G3, ATP6V0E2, ATP6V1D, ATP6V1E2, ATP6V1C1, ATP6V1F, ATP6V1C2, ATP6V0A1, ABCA2, ATP6V1G1, ATP6V0B, ATP6V1G2, ATP6V0E1, ATP6AP1, ABCA5, ATP6V1B2, ATP13A2, ATP6V0D1, ATP6V0C, CFTR, PCYOX1	6.1195e-15
GOTERM_MF_FAT	GO:0015399~primary active transmembrane transporter activity	30	ATP6V1A, TCIRG1, ABCB9, ATP6AP1L, ATP6V0A2, ATP6V1H, ATP6V0A4, ATP6V1E1, ATP6V1G3, ATP6V0E2, ATP6V1D, ATP6V1E2, ATP6V1C1, ATP6V1F, ATP6V1C2, ATP6V0A1, ABCA2, ATP6V1G1, ATP6V0B, ATP6V1G2, ATP6V0E1, ATP6AP1, ABCA5, SLC11A2, ATP6V1B2, ATP13A2, ATP6V0D1, ATP6V0C, CFTR, PCYOX1	6.68373e-15
GOTERM_MF_FAT	GO:0015405~P-P-bond-hydrolysis-driven transmembrane transporter activity	30	ATP6V1A, TCIRG1, ABCB9, ATP6AP1L, ATP6V0A2, ATP6V1H, ATP6V0A4, ATP6V1E1, ATP6V1G3, ATP6V0E2, ATP6V1D, ATP6V1E2, ATP6V1C1, ATP6V1F, ATP6V1C2, ATP6V0A1, ABCA2, ATP6V1G1, ATP6V0B, ATP6V1G2, ATP6V0E1, ATP6AP1, ABCA5, SLC11A2, ATP6V1B2, ATP13A2, ATP6V0D1, ATP6V0C, CFTR, PCYOX1	6.68373e-15
GOTERM_MF_FAT	GO:0019829~cation-transporting ATPase activity	23	ATP6V1A, ATP6V1G1, ATP6V0B, ATP6V0E1, ATP6V1G2, ATP6AP1, TCIRG1, ATP6AP1L, ATP6V1B2, ATP6V0A2, ATP6V1H, ATP13A2, ATP6V0A4, ATP6V1E1, ATP6V1G3, ATP6V0E2, ATP6V0D1, ATP6V0C, ATP6V1E2, ATP6V1C1, ATP6V1F, ATP6V1C2, ATP6V0A1	8.21381e-15
GOTERM_MF_FAT	GO:0043492~ATPase activity, coupled to movement of substances	29	ATP6V1A, TCIRG1, ABCB9, ATP6AP1L, ATP6V0A2, ATP6V1H, ATP6V0A4, ATP6V1E1, ATP6V1G3, ATP6V0E2, ATP6V1D, ATP6V1E2, ATP6V1C1, ATP6V1F, ATP6V1C2, ATP6V0A1, ABCA2, ATP6V1G1, ATP6V0B, ATP6V1G2, ATP6V0E1, ATP6AP1, ABCA5, ATP6V1B2, ATP13A2, ATP6V0D1, ATP6V0C, CFTR, PCYOX1	1.58084e-13
GOTERM_MF_FAT	GO:0022853~active ion transmembrane transporter activity	25	ATP6V1A, TCIRG1, ATP6AP1L, ATP6V0A2, ATP6V1H, ATP6V0A4, ATP6V1E1, ATP6V1G3, ATP6V0E2, ATP6V1E2, ATP6V1C1, ATP6V1F, ATP6V1C2, ATP6V0A1, ATP6V1G1, ATP6V0B, ATP6V1G2, ATP6V0E1, ATP6AP1, ATP6V1B2, ATP13A2, ATP6V0D1, ATP6V0C, CFTR, PCYOX1	1.03922e-11
GOTERM_MF_FAT	GO:0015078~hydrogen ion transmembrane transporter activity	25	ATP6V1A, TCIRG1, ATP6AP1L, ATP6V0A2, ATP6V1H, ATP6V0A4, ATP6V1E1, ATP6V1G3, ATP6V0E2, ATP6V1E2, ATP6V1C1, ATP6V1F, ATP6V1C2, ATP6V0A1, SLC36A1, ATP6V1G1, ATP6V0B, ATP6V1G2, ATP6V0E1, ATP6AP1, SLC11A2, ATP6V1B2, ATP6V0D1, ATP6V0C, ATP6V1B1	1.79938e-11
GOTERM_MF_FAT	GO:0017111~nucleoside-triphosphatase activity	70	TCIRG1, OPA1, ATP6V1E1, DNM1L, ATP6V1E2, HRAS, RAB8A, TGM2, RAB8B, TRIM23, ATP6V0B, ATP6V1G1, ATP6V1G2, ATP6V0E1, ATP6AP1, MYO7A, DYNLL1, RAB33B, RAB32, RRAGA, MRAS, RRAGC, RRAGB, RRAGD, ATP6V1B2, ATP6V0D1, ATP6V0C, RHOQ, CFTR, ARL8A, ARL8B, RAB7A, PCYOX1, ATP6V1A, RAB1A, RAB5B, VCP, RAB5C, ABCB9, ATP6AP1L, RRAS, RAB23, MYO6, MFN1, ATP6V0A2, ATP6V1H, MFN2, ATP6V0A4, ATP6V1G3, ATP6V0E2, ATP6V1D, A…	1.93257e-11
GOTERM_MF_FAT	GO:0016817~hydrolase activity, acting on acid anhydrides	71	TCIRG1, OPA1, ATP6V1E1, DNM1L, ATP6V1E2, HRAS, RAB8A, TGM2, RAB8B, TRIM23, ATP6V0B, ATP6V1G1, ATP6V1G2, ATP6V0E1, ATP6AP1, MYO7A, DYNLL1, RAB33B, RAB32, RRAGA, MRAS, RRAGC, RRAGB, RRAGD, ATP6V1B2, ATP6V0D1, ATP6V0C, RHOQ, CFTR, ARL8A, ATP6V1B1, ARL8B, RAB7A, PCYOX1, ATP6V1A, RAB1A, RAB5B, VCP, RAB5C, ABCB9, ATP6AP1L, RRAS, RAB23, MYO6, MFN1, ATP6V0A2, ATP6V1H, MFN2, ATP6V0A4, ATP6V1G3, ATP6V0E2, …	1.09096e-10
GOTERM_MF_FAT	GO:0016462~pyrophosphatase activity	70	TCIRG1, OPA1, ATP6V1E1, DNM1L, ATP6V1E2, HRAS, RAB8A, TGM2, RAB8B, TRIM23, ATP6V0B, ATP6V1G1, ATP6V1G2, ATP6V0E1, ATP6AP1, MYO7A, DYNLL1, RAB33B, RAB32, RRAGA, MRAS, RRAGC, RRAGB, RRAGD, ATP6V1B2, ATP6V0D1, ATP6V0C, RHOQ, CFTR, ARL8A, ARL8B, RAB7A, PCYOX1, ATP6V1A, RAB1A, RAB5B, VCP, RAB5C, ABCB9, ATP6AP1L, RRAS, RAB23, MYO6, MFN1, ATP6V0A2, ATP6V1H, MFN2, ATP6V0A4, ATP6V1G3, ATP6V0E2, ATP6V1D, A…	2.4125e-10
GOTERM_MF_FAT	GO:0016818~hydrolase activity, acting on acid anhydrides, in phosphorus-containing anhydrides	70	TCIRG1, OPA1, ATP6V1E1, DNM1L, ATP6V1E2, HRAS, RAB8A, TGM2, RAB8B, TRIM23, ATP6V0B, ATP6V1G1, ATP6V1G2, ATP6V0E1, ATP6AP1, MYO7A, DYNLL1, RAB33B, RAB32, RRAGA, MRAS, RRAGC, RRAGB, RRAGD, ATP6V1B2, ATP6V0D1, ATP6V0C, RHOQ, CFTR, ARL8A, ARL8B, RAB7A, PCYOX1, ATP6V1A, RAB1A, RAB5B, VCP, RAB5C, ABCB9, ATP6AP1L, RRAS, RAB23, MYO6, MFN1, ATP6V0A2, ATP6V1H, MFN2, ATP6V0A4, ATP6V1G3, ATP6V0E2, ATP6V1D, A…	2.63052e-10
GOTERM_MF_FAT	GO:0008553~hydrogen-exporting ATPase activity, phosphorylative mechanism	8	ATP6V1G1, ATP6V1G2, ATP6V1E1, ATP6V1G3, ATP6V0D1, ATP6V1E2, ATP6V1C1, ATP6V1C2	3.34197e-08
GOTERM_MF_FAT	GO:0022804~active transmembrane transporter activity	38	ATP6V1A, TCIRG1, ABCB9, CLCN3, ATP6AP1L, SLC17A5, ATP6V0A2, ATP6V1H, ATP6V0A4, ATP6V1E1, ATP6V1G3, SLC15A3, ATP6V0E2, ATP6V1D, ATP6V1E2, ATP6V1C1, ATP6V1F, ATP6V1C2, ATP6V0A1, SLC36A1, ABCA2, ATP6V1G1, ATP6V0B, ATP6V1G2, ATP6V0E1, ATP6AP1, ABCA5, SLC11A2, CLCN7, CLCN6, CLCN5, ATP6V1B2, ATP13A2, ATP6V0D1, ATP6V0C, CFTR, ATP6V1B1, PCYOX1	1.29333e-07
GOTERM_MF_FAT	GO:0042623~ATPase activity, coupled	31	ATP6V1A, TCIRG1, ABCB9, ATP6AP1L, ATP6V0A2, ATP6V1H, ATP6V0A4, ATP6V1E1, ATP6V1G3, ATP6V0E2, ATP6V1D, ATP6V1E2, ATP6V1C1, ATP6V1F, ATP6V1C2, ATP6V0A1, ABCA2, ATP6V1G1, ATP6V0B, ATP6V1G2, ATP6V0E1, ATP6AP1, ABCA5, MYO7A, ATP6V1B2, ATP13A2, ATP6V0D1, ATP6V0C, CFTR, HSPA1A, PCYOX1	1.64789e-05
GOTERM_MF_FAT	GO:0015662~ATPase activity, coupled to transmembrane movement of ions, phosphorylative mechanism	9	ATP6V1G1, ATP6V1G2, ATP6V1E1, ATP6V1G3, ATP6V0D1, ATP6V1E2, ATP6V1C1, ATP6V1C2, PCYOX1	0.000152877
GOTERM_MF_FAT	GO:0016887~ATPase activity	32	ATP6V1A, VCP, TCIRG1, ABCB9, ATP6AP1L, ATP6V0A2, ATP6V1H, ATP6V0A4, ATP6V1E1, ATP6V1G3, ATP6V0E2, ATP6V1D, ATP6V1E2, ATP6V1C1, ATP6V1F, ATP6V1C2, ATP6V0A1, ABCA2, ATP6V1G1, ATP6V0B, ATP6V1G2, ATP6V0E1, ATP6AP1, ABCA5, MYO7A, ATP6V1B2, ATP13A2, ATP6V0D1, ATP6V0C, CFTR, HSPA1A, PCYOX1	0.00134216
GOTERM_MF_FAT	GO:0015077~monovalent inorganic cation transmembrane transporter activity	26	ATP6V1A, KCNE1, TCIRG1, ATP6AP1L, ATP6V0A2, ATP6V1H, ATP6V0A4, ATP6V1E1, ATP6V1G3, ATP6V0E2, ATP6V1E2, ATP6V1C1, ATP6V1F, ATP6V1C2, ATP6V0A1, SLC36A1, ATP6V1G1, ATP6V0B, ATP6V1G2, ATP6V0E1, ATP6AP1, SLC11A2, ATP6V1B2, ATP6V0D1, ATP6V0C, ATP6V1B1	0.00433267
GOTERM_MF_FAT	GO:0022890~inorganic cation transmembrane transporter activity	33	ATP6V1A, KCNE1, CUL5, ITPR3, TCIRG1, PSEN1, ATP6AP1L, ATP6V0A2, ATP6V1H, ATP6V0A4, ATP6V1E1, ATP6V1G3, ATP6V0E2, ATP6V1E2, ATP6V1C1, ATP6V1F, ATP6V1C2, ATP6V0A1, SLC36A1, ATP6V1G1, ATP6V0B, MCOLN3, ATP6V1G2, ATP6V0E1, ATP6AP1, SLC11A2, MCOLN1, TPCN2, TPCN1, ATP6V1B2, ATP6V0D1, ATP6V0C, ATP6V1B1	0.00808671
GOTERM_MF_FAT	GO:0008324~cation transmembrane transporter activity	36	ATP6V1A, KCNE1, CUL5, ITPR3, TCIRG1, PSEN1, ATP6AP1L, SLC17A5, ATP6V0A2, ATP6V1H, ATP6V0A4, ATP6V1E1, ATP6V1G3, SLC15A3, ATP6V0E2, ATP6V1E2, ATP6V1C1, ATP6V1F, ATP6V1C2, ATP6V0A1, SLC36A1, ATP6V1G1, ATP6V0B, MCOLN3, ATP6V1G2, ATP6V0E1, ATP6AP1, SLC11A2, MCOLN1, TPCN2, TPCN1, ATP6V1B2, ATP13A2, ATP6V0D1, ATP6V0C, ATP6V1B1	0.0173519
Annotation Cluster 4	Enrichment Score: 6.7832840636597584
Category	Term	Count	Genes	FDR
GOTERM_MF_FAT	GO:0004197~cysteine-type endopeptidase activity	25	USP15, USP16, USP10, USP11, CTSZ, CTSS, CTSO, CAPNS1, CTSL, CTSK, CAPN2, CTSH, USP30, CTSF, CAPN1, CTSD, CTSC, CTSB, USP8, USP7, ATG4C, ATG4B, ATG4A, LGMN, ATG4D	4.44876e-14
GOTERM_MF_FAT	GO:0008234~cysteine-type peptidase activity	28	USP35, USP15, USP16, USP10, USP11, CTSZ, TNFAIP3, CTSS, CTSO, CAPNS1, CTSL, CTSK, CAPN2, CTSH, USP30, CTSF, CAPN1, CTSD, CTSC, CTSB, USP25, USP8, USP7, ATG4C, ATG4B, ATG4A, LGMN, ATG4D	3.07025e-08
GOTERM_MF_FAT	GO:0004175~endopeptidase activity	35	USP15, USP16, USP10, USP11, CTSZ, PSEN2, HTRA2, PCSK9, PSEN1, CTSS, NCSTN, CTSO, CAPNS1, CTSL, CTSK, CAPN2, CTSH, CTSG, USP30, CTSF, CAPN1, CTSE, CTSD, CTSC, CTSB, USP8, USP7, MST1, TMEM59, ATG4C, ATG4B, ATG4A, TPP1, LGMN, ATG4D	0.00114312
GOTERM_MF_FAT	GO:0008233~peptidase activity	45	USP35, USP15, USP16, USP10, CPQ, USP11, CTSZ, PSEN2, TNFAIP3, HTRA2, PCSK9, PRCP, PSEN1, PARK7, CTSS, SCPEP1, NCSTN, CTSO, CAPNS1, CTSL, CTSK, CAPN2, CTSH, CTSG, USP30, CTSF, AGA, CAPN1, CTSE, CTSD, CTSC, CTSB, CTSA, USP25, USP8, USP7, MST1, GGH, TMEM59, ATG4C, ATG4B, ATG4A, TPP1, LGMN, ATG4D	0.00240624
GOTERM_MF_FAT	GO:0070011~peptidase activity, acting on L-amino acid peptides	43	USP35, USP15, USP16, USP10, CPQ, USP11, CTSZ, PSEN2, TNFAIP3, HTRA2, PCSK9, PRCP, PSEN1, CTSS, SCPEP1, NCSTN, CTSO, CAPNS1, CTSL, CTSK, CAPN2, CTSH, CTSG, USP30, CTSF, CAPN1, CTSE, CTSD, CTSC, CTSB, CTSA, USP25, USP8, USP7, MST1, GGH, TMEM59, ATG4C, ATG4B, ATG4A, TPP1, LGMN, ATG4D	0.00386967
Annotation Cluster 5	Enrichment Score: 5.988664694567133
Category	Term	Count	Genes	FDR
GOTERM_MF_FAT	GO:0019902~phosphatase binding	23	VCP, STX17, STAT1, STAT3, TSC2, AP3B1, PIK3R2, PPP2R2A, PIK3R1, MAPK14, FOXO1, RPS6KB1, WNK1, BCL2, EIF4EBP1, AKT1, MAPK1, PPARG, PPARA, TP53, CTSC, SKAP1, MAPK3	3.13577e-07
GOTERM_MF_FAT	GO:0019903~protein phosphatase binding	17	VCP, STX17, STAT1, STAT3, AP3B1, PIK3R2, PPP2R2A, PIK3R1, MAPK14, FOXO1, RPS6KB1, BCL2, EIF4EBP1, AKT1, PPARG, TP53, SKAP1	1.67928e-05
GOTERM_MF_FAT	GO:0051721~protein phosphatase 2A binding	8	RPS6KB1, STAT1, BCL2, EIF4EBP1, AKT1, PPP2R2A, TP53, FOXO1	0.000251465
Annotation Cluster 6	Enrichment Score: 5.8585424972371865
Category	Term	Count	Genes	FDR
GOTERM_MF_FAT	GO:0046983~protein dimerization activity	78	ATF2, CALCOCO2, CPQ, HEXB, HEXA, CISD2, PARK7, IKBKB, MYC, HEY2, CAPN2, DNM1L, CTSE, BTRC, FBXO7, SH3GLB1, MEF2A, BNIP3L, SREBF1, PDCD6IP, DAPK3, TFE3, TFEB, CYBB, TSC2, MITF, MYO7A, FOS, TMEM173, SREBF2, RRAGA, RRAGC, DDIT3, TFEC, RRAGD, RARA, BIRC5, ATF6, SQSTM1, TP53, ATF3, ATF4, CEBPB, EPAS1, CUL3, PIK3R2, ABCB9, NRF1, PIK3R1, CLCN3, MFF, HIF1A, CLN6, RELA, PRDX5, E2F1, ATG7, MAPK4, MCL1, ATP…	5.44581e-07
GOTERM_MF_FAT	GO:0042802~identical protein binding	84	CALCOCO2, CPQ, HEXB, CISD2, TNFAIP3, PARK7, PARK2, IKBKB, PCM1, HEY2, AKT1, DNM1L, CTSE, CTSC, TRIM23, SH3GLB1, BNIP3L, PRKAB2, SEC13, PDCD6IP, FNBP1, DAPK1, DAPK2, DAPK3, TSC2, MUL1, MYO7A, TMEM173, SIRT1, RRAGA, CREB1, TRAF6, DDIT3, BIRC5, PPARG, ATF6, SQSTM1, TP53, OPTN, ATF3, CEBPB, USP15, VCP, CUL3, WAS, ABCB9, NRF1, MIEF1, FOXO4, BCL10, CLCN3, MFF, CLN6, RELA, CST3, HSF1, MAPK1, ATG7, MAPK4…	4.46255e-06
GOTERM_MF_FAT	GO:0042803~protein homodimerization activity	46	CEBPB, CALCOCO2, CPQ, HEXB, CUL3, CISD2, ABCB9, NRF1, PARK7, CLCN3, MFF, CLN6, RELA, IKBKB, HEY2, DNM1L, CTSE, ATG7, MAPK4, MCL1, SH3GLB1, BNIP3L, XBP1, JUN, PDCD6IP, CHKA, STAT1, BNIP3, DAPK3, HPS4, TMEM192, TSC2, NAGA, MYO7A, TMEM173, NFKB1, RRAGA, SP1, DDIT3, BCL2, BIRC5, STUB1, GLA, SQSTM1, ATF3, BCL2L1	0.00128031
Annotation Cluster 7	Enrichment Score: 4.917919781410108
Category	Term	Count	Genes	FDR
GOTERM_MF_FAT	GO:0035005~1-phosphatidylinositol-4-phosphate 3-kinase activity	7	PIK3CA, PIK3CD, PIK3C2G, PIK3CB, PIK3C2A, PIK3CG, PIK3C2B	1.82512e-07
GOTERM_MF_FAT	GO:0035004~phosphatidylinositol 3-kinase activity	15	EGF, PIK3R4, PIK3CD, PIK3R3, PIK3C2G, PIK3R2, PIK3CB, PIK3R1, PIK3C2A, PIK3R6, PIK3CG, PIK3C2B, PIK3R5, PIK3CA, PIK3C3	1.55134e-06
GOTERM_MF_FAT	GO:0052742~phosphatidylinositol kinase activity	13	PIK3R4, PIK3CD, PIK3R3, PIK3C2G, PIK3R2, PIK3CB, PIK3R1, PIK3C2A, PIK3CG, PIK3C2B, PIK3CA, PIK3C3, PI4K2A	1.86042e-06
GOTERM_MF_FAT	GO:0016303~1-phosphatidylinositol-3-kinase activity	12	PIK3CA, PIK3R4, PIK3R3, PIK3CD, PIK3R2, PIK3C2G, PIK3C3, PIK3CB, PIK3R1, PIK3C2A, PIK3CG, PIK3C2B	2.38764e-06
GOTERM_MF_FAT	GO:0016307~phosphatidylinositol phosphate kinase activity	7	PIK3CA, PIK3CD, PIK3C2G, PIK3CB, PIK3C2A, PIK3CG, PIK3C2B	9.68739e-05
GOTERM_MF_FAT	GO:0046935~1-phosphatidylinositol-3-kinase regulator activity	5	PIK3R3, PIK3R2, PIK3R1, PIK3R6, PIK3R5	0.000180908
GOTERM_MF_FAT	GO:0035014~phosphatidylinositol 3-kinase regulator activity	5	PIK3R3, PIK3R2, PIK3R1, PIK3R6, PIK3R5	0.000375519
GOTERM_MF_FAT	GO:0046934~phosphatidylinositol-4,5-bisphosphate 3-kinase activity	9	PIK3CA, EGF, PIK3CD, PIK3R2, PIK3CB, PIK3R1, PIK3R6, PIK3CG, PIK3R5	0.00774356
GOTERM_MF_FAT	GO:0052813~phosphatidylinositol bisphosphate kinase activity	9	PIK3CA, EGF, PIK3CD, PIK3R2, PIK3CB, PIK3R1, PIK3R6, PIK3CG, PIK3R5	0.0100091
GOTERM_MF_FAT	GO:0043560~insulin receptor substrate binding	3	PIK3CA, PIK3CB, PIK3R1	0.173369
Annotation Cluster 8	Enrichment Score: 4.813522518471768
Category	Term	Count	Genes	FDR
GOTERM_MF_FAT	GO:0008134~transcription factor binding	57	ATF2, CRTC2, KEAP1, PARK7, HMGB1, RPTOR, HYAL1, MYC, HEY2, JUNB, MEF2A, GABARAPL1, USP7, DAPK3, FOS, TMEM173, SIRT1, SIRT2, ZEB1, CREB1, DDIT3, RARA, PPARG, PPARA, TP53, ATF4, HDAC4, HDAC5, CEBPB, HDAC2, PRKDC, EPAS1, HDAC1, PIK3R1, FOXO4, BCL10, FOXO3, HIF1A, FOXO1, RELA, MTDH, E2F1, MAPK1, PPARGC1A, ATG7, PPARGC1B, JUN, XBP1, STAT3, NR1H4, MAPK14, ESR1, MTOR, NFKB1, SP1, BCL2, NFE2L2	7.81854e-13
GOTERM_MF_FAT	GO:0044212~transcription regulatory region DNA binding	61	ATF2, PARK7, PARK2, SOX2, RPTOR, YY1, MYC, MAF1, JUNB, MEF2A, SREBF1, TFE3, TFEB, MITF, FOS, RFX1, SIRT1, SREBF2, ZEB1, CREB1, LMX1A, IRF1, DDIT3, RARA, PPARG, LMX1B, ATF5, PPARA, ATF6, TP53, ATF3, ATF4, HDAC4, HDAC5, CEBPB, HDAC2, HDAC1, NRF1, PHB, FOXO3, HDAC6, RELA, RELB, PRDX5, HSF1, ZNF746, ZKSCAN3, E2F1, EGR1, JUN, XBP1, STAT1, STAT3, NR1H4, ESR1, MTOR, ESR2, NFKB1, SP1, NFE2L1, NFE2L2	2.58966e-06
GOTERM_MF_FAT	GO:0001047~core promoter binding	22	HDAC4, HDAC5, XBP1, HDAC2, CEBPB, STAT1, HDAC1, NRF1, FOS, PARK7, FOXO3, ESR1, SIRT1, ESR2, HDAC6, RELB, SP1, HSF1, E2F1, PPARG, TP53, ATF4	2.73276e-06
GOTERM_MF_FAT	GO:0000975~regulatory region DNA binding	61	ATF2, PARK7, PARK2, SOX2, RPTOR, YY1, MYC, MAF1, JUNB, MEF2A, SREBF1, TFE3, TFEB, MITF, FOS, RFX1, SIRT1, SREBF2, ZEB1, CREB1, LMX1A, IRF1, DDIT3, RARA, PPARG, LMX1B, ATF5, PPARA, ATF6, TP53, ATF3, ATF4, HDAC4, HDAC5, CEBPB, HDAC2, HDAC1, NRF1, PHB, FOXO3, HDAC6, RELA, RELB, PRDX5, HSF1, ZNF746, ZKSCAN3, E2F1, EGR1, JUN, XBP1, STAT1, STAT3, NR1H4, ESR1, MTOR, ESR2, NFKB1, SP1, NFE2L1, NFE2L2	2.84127e-06
GOTERM_MF_FAT	GO:0001067~regulatory region nucleic acid binding	61	ATF2, PARK7, PARK2, SOX2, RPTOR, YY1, MYC, MAF1, JUNB, MEF2A, SREBF1, TFE3, TFEB, MITF, FOS, RFX1, SIRT1, SREBF2, ZEB1, CREB1, LMX1A, IRF1, DDIT3, RARA, PPARG, LMX1B, ATF5, PPARA, ATF6, TP53, ATF3, ATF4, HDAC4, HDAC5, CEBPB, HDAC2, HDAC1, NRF1, PHB, FOXO3, HDAC6, RELA, RELB, PRDX5, HSF1, ZNF746, ZKSCAN3, E2F1, EGR1, JUN, XBP1, STAT1, STAT3, NR1H4, ESR1, MTOR, ESR2, NFKB1, SP1, NFE2L1, NFE2L2	2.8881e-06
GOTERM_MF_FAT	GO:0000981~RNA polymerase II transcription factor activity, sequence-specific DNA binding	50	ATF2, SOX2, YY1, MYC, HEY2, JUNB, MEF2A, SREBF1, TFE3, MITF, FOS, RFX1, SREBF2, ZEB1, CREB1, IRF1, DDIT3, RARA, PPARG, ATF5, PPARA, TP53, ATF3, ATF4, CEBPB, EPAS1, FOXO6, NRF1, FOXO4, PHB, FOXO3, HIF1A, FOXO1, RELA, RELB, HSF1, ZNF746, ZKSCAN3, EGR1, JUN, XBP1, STAT1, STAT3, NR1H4, ESR1, ESR2, NFKB1, SP1, NFE2L1, NFE2L2	7.75134e-06
GOTERM_MF_FAT	GO:0000982~transcription factor activity, RNA polymerase II core promoter proximal region sequence-specific binding	32	ATF2, CEBPB, EPAS1, NRF1, HIF1A, FOXO1, RELA, SOX2, YY1, MYC, HSF1, ZNF746, ZKSCAN3, JUNB, MEF2A, SREBF1, EGR1, JUN, STAT3, TFE3, NR1H4, MITF, FOS, ESR1, SREBF2, CREB1, SP1, IRF1, DDIT3, PPARA, ATF3, ATF4	1.64789e-05
GOTERM_MF_FAT	GO:0001228~transcriptional activator activity, RNA polymerase II transcription regulatory region sequence-specific binding	31	ATF2, CEBPB, EPAS1, NRF1, FOXO3, HIF1A, RELA, SOX2, MYC, JUNB, MEF2A, SREBF1, EGR1, JUN, STAT3, TFE3, NR1H4, MITF, FOS, ESR1, NFKB1, CREB1, IRF1, DDIT3, ATF5, PPARA, TP53, ATF3, NFE2L1, ATF4, NFE2L2	1.64789e-05
GOTERM_MF_FAT	GO:1990837~sequence-specific double-stranded DNA binding	52	ATF2, PARK2, SOX2, RPTOR, YY1, MYC, HEY2, MAF1, JUNB, MEF2A, SREBF1, TFE3, MITF, FOS, RFX1, SIRT1, SREBF2, CREB1, LMX1A, IRF1, DDIT3, RARA, PPARG, LMX1B, ATF5, PPARA, ATF6, TP53, ATF3, ATF4, CEBPB, HDAC2, HDAC1, NRF1, RELA, RELB, HSF1, ZNF746, ZKSCAN3, EGR1, JUN, XBP1, STAT1, STAT3, NR1H4, ESR1, MTOR, ESR2, NFKB1, SP1, NFE2L1, NFE2L2	1.83102e-05
GOTERM_MF_FAT	GO:0003690~double-stranded DNA binding	55	ATF2, PARK7, HMGB1, PARK2, SOX2, RPTOR, YY1, MYC, HEY2, MAF1, JUNB, MEF2A, SREBF1, TFE3, MITF, FOS, RFX1, SIRT1, SREBF2, CREB1, LMX1A, IRF1, DDIT3, RARA, PPARG, LMX1B, ATF5, PPARA, ATF6, TP53, ATF3, ATF4, CEBPB, HDAC2, PRKDC, HDAC1, NRF1, RELA, RELB, HSF1, ZNF746, ZKSCAN3, EGR1, JUN, XBP1, STAT1, STAT3, NR1H4, ESR1, MTOR, ESR2, NFKB1, SP1, NFE2L1, NFE2L2	3.48046e-05
GOTERM_MF_FAT	GO:0001077~transcriptional activator activity, RNA polymerase II core promoter proximal region sequence-specific binding	24	MEF2A, SREBF1, EGR1, ATF2, JUN, CEBPB, EPAS1, STAT3, TFE3, NR1H4, MITF, NRF1, FOS, HIF1A, ESR1, RELA, SOX2, CREB1, MYC, IRF1, DDIT3, PPARA, JUNB, ATF4	9.17258e-05
GOTERM_MF_FAT	GO:0000976~transcription regulatory region sequence-specific DNA binding	48	ATF2, CEBPB, HDAC2, HDAC1, NRF1, PARK2, RELA, RELB, SOX2, YY1, MYC, HSF1, ZNF746, ZKSCAN3, JUNB, MEF2A, SREBF1, EGR1, XBP1, JUN, STAT1, STAT3, TFE3, NR1H4, MITF, RFX1, FOS, ESR1, SIRT1, SREBF2, ESR2, NFKB1, CREB1, LMX1A, SP1, IRF1, DDIT3, RARA, PPARG, LMX1B, ATF5, PPARA, ATF6, TP53, ATF3, NFE2L1, ATF4, NFE2L2	0.000104154
GOTERM_MF_FAT	GO:0000977~RNA polymerase II regulatory region sequence-specific DNA binding	42	ATF2, CEBPB, HDAC2, HDAC1, NRF1, RELA, RELB, MYC, HSF1, ZNF746, ZKSCAN3, JUNB, MEF2A, SREBF1, EGR1, XBP1, JUN, STAT1, STAT3, TFE3, NR1H4, MITF, RFX1, FOS, ESR1, SREBF2, NFKB1, CREB1, LMX1A, SP1, IRF1, DDIT3, RARA, LMX1B, ATF5, PPARA, ATF6, TP53, ATF3, NFE2L1, ATF4, NFE2L2	0.000317432
GOTERM_MF_FAT	GO:0001012~RNA polymerase II regulatory region DNA binding	42	ATF2, CEBPB, HDAC2, HDAC1, NRF1, RELA, RELB, MYC, HSF1, ZNF746, ZKSCAN3, JUNB, MEF2A, SREBF1, EGR1, XBP1, JUN, STAT1, STAT3, TFE3, NR1H4, MITF, RFX1, FOS, ESR1, SREBF2, NFKB1, CREB1, LMX1A, SP1, IRF1, DDIT3, RARA, LMX1B, ATF5, PPARA, ATF6, TP53, ATF3, NFE2L1, ATF4, NFE2L2	0.000350728
GOTERM_MF_FAT	GO:0000978~RNA polymerase II core promoter proximal region sequence-specific DNA binding	28	CEBPB, HDAC2, HDAC1, NRF1, RELA, MYC, HSF1, ZNF746, ZKSCAN3, JUNB, MEF2A, SREBF1, JUN, STAT1, STAT3, TFE3, MITF, RFX1, FOS, ESR1, SREBF2, CREB1, SP1, IRF1, DDIT3, PPARA, ATF3, ATF4	0.00113963
GOTERM_MF_FAT	GO:0043565~sequence-specific DNA binding	62	ATF2, PARK2, SOX2, RPTOR, YY1, MYC, HEY2, MAF1, JUNB, MEF2A, SREBF1, TFE3, MITF, FOS, RFX1, SIRT1, SREBF2, CREB1, LMX1A, IRF1, DDIT3, RARA, PPARG, LMX1B, ATF5, PPARA, ATF6, TP53, ATF3, ATF4, HDAC4, CEBPB, HDAC2, EPAS1, HDAC1, FOXO6, NRF1, FOXO4, FOXO3, HIF1A, FOXO1, RELA, RELB, HSF1, ZNF746, ZKSCAN3, E2F1, PPARGC1A, EGR1, JUN, XBP1, STAT1, STAT3, NR1H4, ESR1, MTOR, ESR2, NFKB1, SP1, BCL2, NFE2L1,…	0.00113963
GOTERM_MF_FAT	GO:0000987~core promoter proximal region sequence-specific DNA binding	28	CEBPB, HDAC2, HDAC1, NRF1, RELA, MYC, HSF1, ZNF746, ZKSCAN3, JUNB, MEF2A, SREBF1, JUN, STAT1, STAT3, TFE3, MITF, RFX1, FOS, ESR1, SREBF2, CREB1, SP1, IRF1, DDIT3, PPARA, ATF3, ATF4	0.00240151
GOTERM_MF_FAT	GO:0001159~core promoter proximal region DNA binding	28	CEBPB, HDAC2, HDAC1, NRF1, RELA, MYC, HSF1, ZNF746, ZKSCAN3, JUNB, MEF2A, SREBF1, JUN, STAT1, STAT3, TFE3, MITF, RFX1, FOS, ESR1, SREBF2, CREB1, SP1, IRF1, DDIT3, PPARA, ATF3, ATF4	0.00256157
GOTERM_MF_FAT	GO:0003700~transcription factor activity, sequence-specific DNA binding	59	ATF2, HMGB1, PARK2, SOX2, YY1, MYC, HEY2, JUNB, MEF2A, SREBF1, TFE3, TFEB, MITF, FOS, RFX1, SREBF2, ZEB1, CREB1, IRF1, DDIT3, TFEC, RARA, PPARG, LMX1B, ATF5, PPARA, ATF6, TP53, ATF3, ATF4, CEBPB, EPAS1, HDAC1, FOXO6, NRF1, FOXO4, PHB, FOXO3, CBL, HIF1A, FOXO1, RELA, RELB, HSF1, ZNF746, ZKSCAN3, E2F1, EGR1, JUN, XBP1, STAT1, STAT3, NR1H4, ESR1, ESR2, NFKB1, SP1, NFE2L1, NFE2L2	0.0520673
GOTERM_MF_FAT	GO:0001071~nucleic acid binding transcription factor activity	59	ATF2, HMGB1, PARK2, SOX2, YY1, MYC, HEY2, JUNB, MEF2A, SREBF1, TFE3, TFEB, MITF, FOS, RFX1, SREBF2, ZEB1, CREB1, IRF1, DDIT3, TFEC, RARA, PPARG, LMX1B, ATF5, PPARA, ATF6, TP53, ATF3, ATF4, CEBPB, EPAS1, HDAC1, FOXO6, NRF1, FOXO4, PHB, FOXO3, CBL, HIF1A, FOXO1, RELA, RELB, HSF1, ZNF746, ZKSCAN3, E2F1, EGR1, JUN, XBP1, STAT1, STAT3, NR1H4, ESR1, ESR2, NFKB1, SP1, NFE2L1, NFE2L2	0.0536491
GOTERM_MF_FAT	GO:0003677~DNA binding	78	ATF2, TNFAIP3, PARK7, HMGB1, PARK2, SOX2, RPTOR, YY1, MYC, HEY2, MAF1, JUNB, MEF2A, SREBF1, TFE3, TFEB, MITF, FOS, RFX1, SIRT1, SREBF2, ZEB1, CREB1, LMX1A, IRF1, DDIT3, TFEC, RARA, PPARG, DNASE2, LMX1B, ATF5, PPARA, ATF6, TP53, ATF3, ATF4, HDAC4, HDAC5, CEBPB, HDAC2, PRKDC, EPAS1, HDAC1, FOXO6, NRF1, FOXO4, PHB, FOXO3, HIF1A, FOXO1, HDAC6, RELA, RELB, PRDX5, HSF1, ABL1, ZNF746, ZKSCAN3, E2F1, MAP…	0.946442
GOTERM_MF_FAT	GO:0003676~nucleic acid binding	99	ATF2, CISD2, PARK7, PARK2, UBE2L3, SOX2, YY1, TBK1, MYC, MAF1, JUNB, EIF2A, CAST, MEF2A, MITF, RFX1, LMX1A, DDIT3, LMX1B, ATF5, ATF6, TP53, ATF3, SIDT2, ATF4, VCP, PRKDC, EPAS1, FOXO6, NRF1, PHB, FOXO4, FOXO3, HIF1A, FOXO1, MTDH, BAG4, PRDX5, LARP1, ABL1, ZKSCAN3, PPARGC1A, PPARGC1B, EGR1, XBP1, JUN, ESR1, ESR2, CLK3, NFKB1, SP1, BCL2, UBE2N, NFE2L1, NFE2L2, TNFAIP3, PCSK9, HMGB1, RPTOR, EEF2K, H…	0.999999
Annotation Cluster 9	Enrichment Score: 4.810083413428895
Category	Term	Count	Genes	FDR
GOTERM_MF_FAT	GO:0034979~NAD-dependent protein deacetylase activity	13	HDAC4, HDAC5, HDAC2, HDAC10, HDAC1, SIRT4, SIRT5, SIRT6, SIRT7, SIRT1, SIRT2, HDAC6, SIRT3	1.10001e-12
GOTERM_MF_FAT	GO:0017136~NAD-dependent histone deacetylase activity	11	HDAC4, HDAC5, HDAC2, HDAC10, HDAC1, SIRT6, SIRT7, SIRT1, SIRT2, HDAC6, SIRT3	2.99929e-10
GOTERM_MF_FAT	GO:0033558~protein deacetylase activity	13	HDAC4, HDAC5, HDAC2, HDAC10, HDAC1, SIRT4, SIRT5, SIRT6, SIRT7, SIRT1, SIRT2, HDAC6, SIRT3	4.43827e-07
GOTERM_MF_FAT	GO:0019213~deacetylase activity	13	HDAC4, HDAC5, HDAC2, HDAC10, HDAC1, SIRT4, SIRT5, SIRT6, SIRT7, SIRT1, SIRT2, HDAC6, SIRT3	6.06778e-06
GOTERM_MF_FAT	GO:0031078~histone deacetylase activity (H3-K14 specific)	7	HDAC4, HDAC5, HDAC2, HDAC10, HDAC1, HDAC6, SIRT3	1.5467e-05
GOTERM_MF_FAT	GO:0032041~NAD-dependent histone deacetylase activity (H3-K14 specific)	7	HDAC4, HDAC5, HDAC2, HDAC10, HDAC1, HDAC6, SIRT3	1.5467e-05
GOTERM_MF_FAT	GO:0004407~histone deacetylase activity	11	HDAC4, HDAC5, HDAC2, HDAC10, HDAC1, SIRT6, SIRT7, SIRT1, SIRT2, HDAC6, SIRT3	1.82834e-05
GOTERM_MF_FAT	GO:0016811~hydrolase activity, acting on carbon-nitrogen (but not peptide) bonds, in linear amides	15	HDAC4, HDAC5, ASAH1, HDAC2, HDAC10, HDAC1, SIRT4, SIRT5, SIRT6, SIRT7, SIRT1, SIRT2, HDAC6, SIRT3, AGA	1.89625e-05
GOTERM_MF_FAT	GO:0070403~NAD+ binding	7	SIRT4, SIRT5, SIRT6, SIRT7, SIRT1, SIRT2, SIRT3	2.48851e-05
GOTERM_MF_FAT	GO:0016810~hydrolase activity, acting on carbon-nitrogen (but not peptide) bonds	16	HDAC4, HDAC5, ASAH1, HDAC2, HDAC10, HDAC1, SIRT4, SIRT5, SIRT6, SIRT7, SIRT1, SIRT2, HDAC6, SIRT3, AGA, ADA	0.00145816
GOTERM_MF_FAT	GO:0003950~NAD+ ADP-ribosyltransferase activity	6	SIRT4, SIRT5, SIRT6, SIRT1, SIRT2, SIRT3	0.0132319
GOTERM_MF_FAT	GO:0051287~NAD binding	7	SIRT4, SIRT5, SIRT6, SIRT7, SIRT1, SIRT2, SIRT3	0.0421466
GOTERM_MF_FAT	GO:0016763~transferase activity, transferring pentosyl groups	6	SIRT4, SIRT5, SIRT6, SIRT1, SIRT2, SIRT3	0.174571
GOTERM_MF_FAT	GO:0050662~coenzyme binding	9	SIRT4, CYBB, SIRT5, NOX4, SIRT6, SIRT7, SIRT1, SIRT2, SIRT3	0.657906
GOTERM_MF_FAT	GO:0048037~cofactor binding	10	SIRT4, CYBB, SIRT5, NOX4, BIRC5, SIRT6, SIRT7, SIRT1, SIRT2, SIRT3	0.804711
GOTERM_MF_FAT	GO:0016757~transferase activity, transferring glycosyl groups	10	HYAL1, HEXB, HEXA, SIRT4, SIRT5, WDFY3, SIRT6, SIRT1, SIRT2, SIRT3	0.804711
Annotation Cluster 10	Enrichment Score: 4.375176810532647
Category	Term	Count	Genes	FDR
GOTERM_MF_FAT	GO:0098772~molecular function regulator	81	PRKAG1, PRKAG2, PCSK9, PPP2R2A, PARK7, HMGB1, UBE2L3, RPTOR, FLCN, STK11, GM2A, HERC1, HYAL2, RPS6KA1, SESN2, AKT1, CTSH, DNM1L, CTSC, TRIM23, CAST, FNBP1, STRADA, PRKCE, STX7, TSC2, TSC1, PIK3CA, BIRC5, BIRC6, SGK1, DEPDC5, CFTR, CSTB, KCNE1, VCP, CAB39, NPRL2, NPRL3, WAS, NEDD4L, PIK3R3, PIK3R2, PIK3R1, BCL10, PIK3R6, PIK3R5, CST3, BCL2L13, BAG4, MAPK8, PRDX5, BAG3, ATP6V1H, RICTOR, FNIP1, TBC1…	7.35534e-05
GOTERM_MF_FAT	GO:0030234~enzyme regulator activity	61	PRKAG1, PRKAG2, PPP2R2A, PARK7, HMGB1, UBE2L3, RPTOR, STK11, GM2A, HYAL2, RPS6KA1, SESN2, AKT1, CTSH, DNM1L, CTSC, TRIM23, CAST, STRADA, PRKCE, TSC2, TSC1, PIK3CA, BIRC5, BIRC6, DEPDC5, CSTB, VCP, CAB39, NPRL2, NPRL3, WAS, PIK3R3, PIK3R2, PIK3R1, BCL10, PIK3R6, PIK3R5, CST3, BCL2L13, BAG4, MAPK8, PRDX5, BAG3, ATP6V1H, RICTOR, FNIP1, TBC1D17, FNIP2, TBC1D15, CTSA, JUN, RAB4A, EGF, MT3, ESR1, PINK1…	0.000241576
GOTERM_MF_FAT	GO:0008047~enzyme activator activity	34	VCP, CAB39, NPRL2, NPRL3, PRKAG2, PIK3R2, HMGB1, BCL10, PARK7, RPTOR, BCL2L13, STK11, GM2A, CTSH, RICTOR, DNM1L, TBC1D17, TBC1D15, CTSC, TRIM23, CTSA, JUN, RAB4A, EGF, STRADA, PRKCE, TSC2, MT3, PINK1, PIK3CA, WNK1, DEPDC5, LAMTOR3, RAB3GAP1	0.00214891
